# Supplementary material for: [2-(3,5-Dimethyl-1H-pyrazol-1-yl-κN 2)-1,10-phenanthroline-κ2 N,N′]bis­(thio­cyanato-κN)cadmium(II)
Source: Acta Crystallogr Sect E Struct Rep Online. 2009 Oct 7;65(Pt 11):m1317. doi: 10.1107/S1600536809039920 (PMC2970966; doi:10.1107/S1600536809039920)
Supplement: Supplementary file 2 [file e-65-m1317-Isup2.hkl]

# 
# h,k,l, Fc-squared, Fo-squared, sigma(Fo-squared) and status flag 
# 
data_I
_shelx_title ' 90417cm in P2(1)' 
_shelx_refln_list_code          4 
_shelx_F_calc_maximum      204.95 
_exptl_crystal_F_000       500.00 
_reflns_d_resolution_high  0.7829 
 
loop_ 
 _symmetry_equiv_pos_as_xyz 
 'x, y, z' 
 '-x, y+1/2, -z' 
 
_cell_length_a     7.7324 
_cell_length_b    14.8107 
_cell_length_c     8.7150 
_cell_angle_alpha  90.000 
_cell_angle_beta  104.006 
_cell_angle_gamma  90.000 
 
_shelx_F_squared_multiplier     1.000 
 
loop_ 
 _refln_index_h 
 _refln_index_k 
 _refln_index_l 
 _refln_F_squared_calc 
 _refln_F_squared_meas 
 _refln_F_squared_sigma 
 _refln_observed_status 
   0 -18   0       98.17      111.34     16.85 o 
   1 -18   0       55.60       65.14      9.53 o 
   2 -18   0       32.74       44.83     13.10 o 
   1 -17   0       78.60      101.02     11.24 o 
   2 -17   0      180.68      196.44     19.95 o 
   3 -17   0       15.08       15.92      9.63 o 
   4 -17   0       37.26       65.23     15.64 o 
   0 -16   0      313.96      298.55     23.91 o 
   1 -16   0      156.82      150.51     12.65 o 
   2 -16   0        3.28       17.70      5.46 o 
   3 -16   0      137.52      135.93     19.35 o 
   4 -16   0       94.07       99.33     17.74 o 
   5 -16   0        4.48       15.40     10.04 o 
   1 -15   0      187.36      196.02     12.87 o 
   2 -15   0      349.03      355.56     17.90 o 
   3 -15   0       50.05       37.97     12.34 o 
   4 -15   0       18.04       23.02     11.25 o 
   5 -15   0      156.20      147.95     19.91 o 
   0 -14   0      384.75      405.58     26.28 o 
   1 -14   0      435.54      448.17     19.71 o 
   2 -14   0      137.30      149.37     10.07 o 
   3 -14   0      539.65      549.69     36.85 o 
   4 -14   0      340.03      321.90     26.49 o 
   5 -14   0       71.52       86.51     15.84 o 
   6 -14   0       36.93       30.03     11.41 o 
   1 -13   0      567.10      548.88     22.49 o 
   2 -13   0      201.61      198.50      9.25 o 
   3 -13   0      126.08      124.56     10.21 o 
   4 -13   0       74.79       78.02      9.58 o 
   5 -13   0      244.77      249.09     22.25 o 
   6 -13   0      110.27      125.65     18.18 o 
   0 -12   0      505.21      498.26     27.86 o 
   1 -12   0      302.34      309.43     10.94 o 
   2 -12   0       92.70       88.98      6.58 o 
   3 -12   0      336.98      324.97     14.96 o 
   4 -12   0      102.82      109.07     10.04 o 
   5 -12   0       31.71       29.55      6.78 o 
   6 -12   0      189.56      198.86     20.40 o 
   1 -11   0      338.52      342.05     11.30 o 
   2 -11   0      666.29      623.13     30.69 o 
   3 -11   0      131.05      123.57     14.43 o 
   4 -11   0      319.69      303.58     14.90 o 
   5 -11   0      385.98      361.88     17.01 o 
   6 -11   0      139.79      140.85     17.50 o 
   0 -10   0      482.11      448.63     14.54 o 
   1 -10   0      293.63      288.59      9.66 o 
   2 -10   0       36.32       36.33      4.32 o 
   3 -10   0      588.11      532.94     19.35 o 
   4 -10   0      643.04      611.30     21.98 o 
   5 -10   0       19.55       16.47      5.52 o 
   6 -10   0      105.69       99.93     14.59 o 
   1  -9   0     2029.53     2086.29     35.46 o 
   2  -9   0     2515.92     2375.05    125.97 o 
   3  -9   0      507.03      488.34     31.54 o 
   4  -9   0       48.83       46.80      6.57 o 
   5  -9   0      875.56      805.41     26.84 o 
   6  -9   0      550.25      516.56     30.56 o 
   0  -8   0     4691.97     4965.11    111.33 o 
   1  -8   0      495.69      486.24     10.15 o 
   2  -8   0       28.39       25.64      3.75 o 
   3  -8   0     2367.43     2374.16     58.52 o 
   4  -8   0     1680.04     1656.38     43.66 o 
   5  -8   0        9.61        9.98      4.70 o 
   6  -8   0      161.73      148.35     15.52 o 
   1  -7   0     2609.63     2775.85     44.20 o 
   2  -7   0     3425.10     3588.85     69.00 o 
   3  -7   0      462.62      435.79     15.56 o 
   4  -7   0      352.36      341.97     16.23 o 
   5  -7   0     1035.80      962.75     29.56 o 
   6  -7   0      329.58      297.47     20.44 o 
   0  -6   0     4078.39     4167.77     91.69 o 
   1  -6   0     1872.57     1904.91     31.40 o 
   2  -6   0      818.94      874.64     19.68 o 
   3  -6   0     1328.25     1236.09     32.42 o 
   4  -6   0      804.08      720.86     22.65 o 
   5  -6   0      489.05      452.83     16.80 o 
   6  -6   0      570.13      508.70     27.05 o 
   1  -5   0     4169.63     4440.07     69.20 o 
   2  -5   0     5223.83     5379.26    119.68 o 
   3  -5   0     1908.02     1875.69     40.21 o 
   4  -5   0      793.52      791.81     40.41 o 
   5  -5   0     1257.93     1290.06     42.71 o 
   0  -4   0    18336.52    19043.05    415.69 o 
   1  -4   0     1806.02     1891.99     30.48 o 
   2  -4   0     1523.06     1707.09     38.34 o 
   3  -4   0     3334.56     3321.40     77.79 o 
   4  -4   0      904.00      853.12     24.00 o 
   5  -4   0       25.09       21.91      4.05 o 
   1  -3   0     7733.40     8269.12    127.01 o 
   2  -3   0     6857.12     7303.40    155.45 o 
   3  -3   0      475.82      494.05     14.71 o 
   4  -3   0     3239.13     3372.04     65.36 o 
   5  -3   0     1845.56     1736.80     55.60 o 
   6  -3   0        9.01       11.65      7.66 o 
   7  -3   0      128.50      106.51     15.64 o 
   8  -3   0      170.26      163.14     19.63 o 
   0  -2   0    11904.47    12048.60    348.42 o 
   1  -2   0      965.27     1028.90     23.34 o 
   2  -2   0     7115.89     7584.15    137.17 o 
   3  -2   0     7217.70     7776.95    182.20 o 
   4  -2   0      859.43      893.37     20.35 o 
   5  -2   0      195.91      210.48      7.71 o 
   6  -2   0      280.46      239.13     18.58 o 
   7  -2   0      396.76      401.39     26.20 o 
   8  -2   0        4.64        9.72      7.42 o 
   9  -2   0       24.37       33.06     11.29 o 
   1  -1   0     4351.98     4735.30     85.41 o 
   2  -1   0    13597.06    14561.66    259.58 o 
   3  -1   0      280.68      268.06      7.49 o 
   4  -1   0     2265.48     2313.18     45.27 o 
   5  -1   0     1037.79      980.20     73.47 o 
   6  -1   0      518.59      514.95     28.46 o 
   7  -1   0       84.87       85.22     14.11 o 
   8  -1   0       53.59       65.91     13.26 o 
   9  -1   0       48.28       62.61     13.67 o 
   1   0   0     4033.01     4376.72    104.61 o 
   2   0   0     1983.85     2022.28     61.94 o 
   3   0   0     6668.42     7005.32    189.25 o 
   4   0   0     3095.84     3230.73     78.79 o 
   5   0   0       44.21       50.67      8.71 o 
   6   0   0      267.08      261.91     18.91 o 
   7   0   0     1221.70     1274.96     56.44 o 
   8   0   0       58.48       62.57     12.62 o 
   9   0   0        1.64        0.00      6.57 o 
   1   1   0     4259.45     4739.66    154.07 o 
   2   1   0    13764.46    14452.47    467.18 o 
   3   1   0      275.89      265.58     14.23 o 
   4   1   0     2249.36     2279.15     80.54 o 
   5   1   0     1031.63      880.10     40.35 o 
   6   1   0      577.41      588.44     30.68 o 
   7   1   0       86.59       76.96     13.06 o 
   8   1   0       42.95       53.70     11.77 o 
   9   1   0       49.18       46.52     10.97 o 
   0   2   0    12542.93    11985.51    387.32 o 
   1   2   0      845.75      937.20     38.78 o 
   2   2   0     7148.06     7664.86    246.47 o 
   3   2   0     7217.20     7738.39    250.42 o 
   4   2   0      942.31      956.66     37.69 o 
   5   2   0      199.70      145.04     12.90 o 
   6   2   0      278.05      260.14     18.66 o 
   7   2   0      441.71      397.52     25.92 o 
   8   2   0        7.50       16.00      7.26 o 
   9   2   0       26.44       11.53      8.10 o 
   1   3   0     7380.59     7893.84    183.24 o 
   2   3   0     6488.39     6767.79    159.68 o 
   3   3   0      499.57      485.36     21.85 o 
   4   3   0     3233.65     3496.63    115.70 o 
   5   3   0     1830.39     1760.49     67.56 o 
   6   3   0        6.68        2.82      5.04 o 
   7   3   0      131.94      115.25     15.32 o 
   8   3   0      177.69      160.28     18.79 o 
   9   3   0       65.30       60.31     13.83 o 
   0   4   0    18113.96    18647.92    597.83 o 
   1   4   0     1799.57     1877.10     61.15 o 
   2   4   0     1470.69     1639.12     41.32 o 
   3   4   0     3382.69     3435.21     80.66 o 
   4   4   0      916.22      845.81     25.51 o 
   5   4   0       28.29       23.14      6.57 o 
   6   4   0      282.18      264.13     18.87 o 
   7   4   0      434.40      417.15     26.57 o 
   8   4   0       57.69       95.53     41.10 o 
   9   4   0        6.27       10.38     11.11 o 
   1   5   0     4119.51     4315.37    101.56 o 
   2   5   0     5102.37     5278.91    123.18 o 
   3   5   0     2003.97     2033.03     49.47 o 
   4   5   0      780.27      805.43     46.18 o 
   5   5   0     1273.90     1302.62     52.25 o 
   6   5   0      377.99      404.13     21.99 o 
   7   5   0        0.97        8.02      4.71 o 
   8   5   0      148.09      170.14     20.50 o 
   9   5   0       37.43       48.41     25.36 o 
   0   6   0     3856.57     3920.15    134.32 o 
   1   6   0     1898.26     1907.26     47.06 o 
   2   6   0      805.54      901.25     25.18 o 
   3   6   0     1240.20     1219.06     57.47 o 
   4   6   0      811.05      769.62     23.97 o 
   5   6   0      497.80      459.58     18.20 o 
   6   6   0      553.15      538.20     48.86 o 
   7   6   0      296.79      299.11     16.45 o 
   8   6   0       17.10       27.20      7.10 o 
   9   6   0       25.89       14.58      8.31 o 
   1   7   0     2515.78     2591.52     65.50 o 
   2   7   0     3290.17     3492.38     84.82 o 
   3   7   0      493.85      470.39     16.40 o 
   4   7   0      345.07      354.47     14.75 o 
   5   7   0     1014.07     1016.05     31.33 o 
   6   7   0      323.09      320.61     22.05 o 
   7   7   0       41.42       42.11      7.84 o 
   8   7   0      211.96      221.63     15.88 o 
   0   8   0     4609.76     4944.77    164.03 o 
   1   8   0      501.80      497.30     16.64 o 
   2   8   0       20.71       21.44      4.29 o 
   3   8   0     2331.70     2379.99     63.41 o 
   4   8   0     1673.98     1612.64     60.37 o 
   5   8   0       10.30       12.27      7.09 o 
   6   8   0      180.71      184.25     25.24 o 
   7   8   0      471.97      490.24     21.91 o 
   8   8   0       30.49       53.41      9.12 o 
   1   9   0     2039.79     2139.29     53.76 o 
   2   9   0     2440.62     2366.20     59.34 o 
   3   9   0      509.24      505.17     18.44 o 
   4   9   0       42.17       35.51      6.11 o 
   5   9   0      879.24      812.66     27.69 o 
   6   9   0      568.67      506.58     22.11 o 
   7   9   0       20.81       15.55      5.46 o 
   8   9   0       72.54       98.88     12.03 o 
   0  10   0      466.61      445.70     23.82 o 
   1  10   0      279.58      256.91     25.66 o 
   2  10   0       29.55       29.30      5.60 o 
   3  10   0      604.41      585.11     20.75 o 
   4  10   0      663.98      653.52     23.08 o 
   5  10   0       22.31       24.70      5.48 o 
   6  10   0       97.01       92.48     10.09 o 
   7  10   0      127.10      135.11     12.71 o 
   8  10   0       20.62       29.19      7.83 o 
   1  11   0      358.77      359.77     15.41 o 
   2  11   0      683.40      649.46     41.06 o 
   3  11   0      139.71      140.08     10.02 o 
   4  11   0      317.29      329.94     15.58 o 
   5  11   0      384.88      361.27     17.05 o 
   6  11   0      145.80      150.26     12.62 o 
   7  11   0       29.29       38.13     11.91 o 
   0  12   0      475.07      475.81     26.53 o 
   1  12   0      277.91      302.66     14.75 o 
   2  12   0       80.86       87.69      8.82 o 
   3  12   0      325.91      327.30     15.69 o 
   4  12   0      109.13       97.27      9.52 o 
   5  12   0       30.33       34.65      6.65 o 
   6  12   0      183.21      205.68     13.65 o 
   7  12   0      122.59      111.72     12.09 o 
   1  13   0      575.50      626.18     26.20 o 
   2  13   0      190.03      199.25     12.09 o 
   3  13   0      131.31      134.86     10.94 o 
   4  13   0       88.34      129.42     11.10 o 
   5  13   0      233.96      213.33     18.50 o 
   6  13   0      115.89      125.29     12.09 o 
   0  14   0      379.47      411.11     25.84 o 
   1  14   0      438.54      435.40     19.28 o 
   2  14   0      134.09      142.22     11.72 o 
   3  14   0      525.97      527.12     24.13 o 
   4  14   0      321.39      333.51     17.06 o 
   5  14   0       71.72       67.34     15.58 o 
   6  14   0       38.44       61.18     10.78 o 
   1  15   0      206.15      226.83     13.83 o 
   2  15   0      331.34      346.12     19.27 o 
   3  15   0       53.72       51.15      8.32 o 
   4  15   0       13.21       30.52     12.40 o 
   5  15   0      150.21      157.22     19.91 o 
   0  16   0      303.16      323.23     24.03 o 
   1  16   0      154.15      167.17     12.98 o 
   2  16   0        4.44       11.98      5.99 o 
   3  16   0      147.18      135.37     17.94 o 
   4  16   0       98.31       80.99     14.96 o 
   5  16   0        4.56        8.34      8.83 o 
   1  17   0       72.50      114.04     16.73 o 
   2  17   0      174.41      190.60     21.20 o 
   3  17   0       13.88       11.41     10.12 o 
   4  17   0       38.41       52.12     13.91 o 
  -2 -18   1        2.67        8.34      7.94 o 
  -1 -18   1       68.81       74.30     15.16 o 
   0 -18   1       86.44       98.40     11.62 o 
   1 -18   1        2.90       10.87      9.05 o 
   2 -18   1       18.90       26.89     10.28 o 
  -4 -17   1       33.54       46.08     14.03 o 
  -3 -17   1       39.71       50.23     12.94 o 
  -2 -17   1      206.23      202.81     19.95 o 
  -1 -17   1       14.61        3.43      6.29 o 
   0 -17   1       11.24       23.88      6.24 o 
   1 -17   1      236.43      232.99     14.86 o 
   2 -17   1       83.07       76.71     14.43 o 
   3 -17   1        4.16       16.73      9.43 o 
  -5 -16   1       52.75       63.37     14.55 o 
  -4 -16   1      188.15      198.18     22.82 o 
  -3 -16   1       75.94       78.93     14.31 o 
  -2 -16   1       37.28       52.45     12.42 o 
  -1 -16   1      211.65      211.28     13.88 o 
   0 -16   1      285.18      271.20     15.73 o 
   1 -16   1       51.27       52.63      8.33 o 
   2 -16   1      163.85      180.08     18.46 o 
   3 -16   1      200.49      225.95     22.82 o 
   4 -16   1       62.01       88.38     11.23 o 
  -5 -15   1       43.72       61.19     14.03 o 
  -4 -15   1        5.08       10.00      9.55 o 
  -3 -15   1      164.53      154.16     19.07 o 
  -2 -15   1      293.95      262.43     21.73 o 
  -1 -15   1       51.21       50.58      8.15 o 
   0 -15   1      116.59      121.81     11.09 o 
   1 -15   1      602.57      588.83     25.07 o 
   2 -15   1       77.93       75.65      9.33 o 
   3 -15   1       19.78       10.94      6.10 o 
   4 -15   1      110.87      118.17     11.80 o 
   5 -15   1       75.92       94.47     11.39 o 
  -6 -14   1       63.59       68.53     14.35 o 
  -5 -14   1       77.43       93.73     17.01 o 
  -4 -14   1      324.43      325.12     26.40 o 
  -3 -14   1      455.79      416.07     29.31 o 
  -2 -14   1       27.67       42.49     10.00 o 
  -1 -14   1      483.17      442.30     19.88 o 
   0 -14   1      388.52      342.10     16.80 o 
   1 -14   1       97.22      110.52     10.34 o 
   2 -14   1      220.30      226.72     14.31 o 
   3 -14   1      487.60      451.35     19.54 o 
   4 -14   1      135.06      123.19     11.50 o 
   5 -14   1       37.69       43.41      8.43 o 
   6 -14   1       75.19       78.27     10.34 o 
  -7 -13   1        4.07        8.43      8.91 o 
  -6 -13   1      114.41      130.45     18.95 o 
  -5 -13   1      151.51      111.95     17.25 o 
  -4 -13   1      118.52      127.63     17.82 o 
  -3 -13   1      109.83      103.36     15.40 o 
  -2 -13   1     1073.20     1101.54     50.96 o 
  -1 -13   1      456.17      427.25     28.42 o 
   0 -13   1       97.74       99.05      9.28 o 
   1 -13   1      476.86      480.15     15.16 o 
   2 -13   1      292.74      280.83     11.35 o 
   3 -13   1       33.70       38.90      6.86 o 
   4 -13   1      130.17      144.89     11.74 o 
   5 -13   1      175.53      185.59     13.70 o 
   6 -13   1       36.49       50.71      9.74 o 
  -7 -12   1       73.26       81.59     15.84 o 
  -6 -12   1      105.65      111.46     17.29 o 
  -5 -12   1        0.75       15.00      8.75 o 
  -4 -12   1      603.20      613.80     35.96 o 
  -3 -12   1      560.24      533.58     31.77 o 
  -2 -12   1       45.91       56.48     10.72 o 
  -1 -12   1      334.87      336.59     20.16 o 
   0 -12   1      790.73      793.52     26.85 o 
   1 -12   1      257.46      242.35      9.68 o 
   2 -12   1      321.59      302.53     11.48 o 
   3 -12   1      484.21      440.50     18.11 o 
   4 -12   1      276.56      272.72     19.51 o 
   5 -12   1       80.43       79.08     12.26 o 
   6 -12   1      124.12      138.75     12.36 o 
  -7 -11   1        4.70        4.15      9.31 o 
  -6 -11   1      185.36      188.78     20.64 o 
  -5 -11   1      324.38      353.50     25.76 o 
  -4 -11   1      111.42      115.78     15.32 o 
  -3 -11   1      314.49      286.98     22.13 o 
  -2 -11   1      916.07      900.34     42.53 o 
  -1 -11   1      575.81      578.04     21.87 o 
   0 -11   1      437.50      465.51     13.50 o 
   1 -11   1     1658.76     1594.85     72.59 o 
   2 -11   1      888.44      883.86     22.28 o 
   3 -11   1       61.25       55.91      7.04 o 
   4 -11   1      299.90      306.17     14.80 o 
   5 -11   1      289.69      283.06     18.14 o 
   6 -11   1       26.93       38.27      9.92 o 
  -7 -10   1      139.76      133.07     17.70 o 
  -6 -10   1      107.29      100.02     14.96 o 
  -5 -10   1       48.73       41.20     10.64 o 
  -4 -10   1      766.60      777.35     40.31 o 
  -3 -10   1      568.59      581.23     31.56 o 
  -2 -10   1       84.95       90.02     11.29 o 
  -1 -10   1      936.03      978.93     22.81 o 
   0 -10   1     1315.42     1291.45     28.68 o 
   1 -10   1      296.95      287.53      9.91 o 
   2 -10   1      548.70      525.96     26.77 o 
   3 -10   1     1374.82     1327.03     37.37 o 
   4 -10   1       50.77       51.64      7.25 o 
   5 -10   1      118.76      120.43     10.39 o 
   6 -10   1      173.82      180.42     13.73 o 
   7 -10   1       34.82       44.34     10.28 o 
  -7  -9   1        9.98        6.65      7.90 o 
  -6  -9   1      304.26      307.71     23.46 o 
  -5  -9   1      842.31      827.98     41.80 o 
  -4  -9   1      180.17      187.25     16.29 o 
  -3  -9   1      497.21      539.10     28.78 o 
  -2  -9   1     3153.61     2557.87    106.87 o 
  -1  -9   1     3539.28     3672.50     70.68 o 
   0  -9   1      299.48      307.62      9.80 o 
   1  -9   1     2546.27     2624.36     52.23 o 
   2  -9   1     1236.16     1242.95     28.02 o 
   3  -9   1       11.92        8.12      3.00 o 
   4  -9   1      419.87      410.70     16.64 o 
   5  -9   1      619.72      567.58     34.16 o 
   6  -9   1       38.33       33.34      8.36 o 
   7  -9   1       44.08       55.31     11.17 o 
  -6  -8   1       17.26       19.63      8.43 o 
  -5  -8   1       38.89       49.06     10.04 o 
  -4  -8   1     1185.90     1159.07     50.31 o 
  -3  -8   1     1590.62     1614.72     65.15 o 
  -2  -8   1       11.80       14.19      2.57 o 
  -1  -8   1     1846.32     1925.35     38.68 o 
   0  -8   1     3189.68     3303.66     64.55 o 
   1  -8   1      774.68      783.03     18.40 o 
   2  -8   1     1621.13     1692.29     35.45 o 
   3  -8   1     2817.46     2738.71     54.64 o 
   4  -8   1      534.09      496.85     44.36 o 
   5  -8   1      182.45      173.78     10.72 o 
   6  -8   1      204.93      207.45     16.69 o 
   7  -8   1       88.35      106.26     14.55 o 
  -6  -7   1      224.76      221.52     17.50 o 
  -5  -7   1      289.65      255.62     18.22 o 
  -4  -7   1      199.80      217.89     16.37 o 
  -3  -7   1      908.32      933.30     23.99 o 
  -2  -7   1     3167.13     3324.36     74.81 o 
  -1  -7   1      663.30      648.24     16.66 o 
   0  -7   1     2643.77     2792.27     64.48 o 
   1  -7   1     4968.51     5106.96     97.43 o 
   2  -7   1     2129.65     2092.79     41.86 o 
   3  -7   1      107.94       92.54      6.93 o 
   4  -7   1     1708.65     1714.27     45.08 o 
   5  -7   1     1114.18     1021.24     59.90 o 
   6  -7   1      147.28      155.04     15.12 o 
   7  -7   1      176.31      165.48     16.89 o 
  -6  -6   1      220.39      232.72     17.37 o 
  -5  -6   1      204.36      220.15     16.13 o 
  -4  -6   1      691.57      694.50     33.34 o 
  -3  -6   1     1209.46     1254.97     30.74 o 
  -2  -6   1      562.77      579.77     15.50 o 
  -1  -6   1     3226.05     3418.47     65.24 o 
   0  -6   1     7011.60     7202.54    133.09 o 
   1  -6   1      768.69      760.46     17.36 o 
   2  -6   1     1522.45     1558.86     31.89 o 
   3  -6   1     3103.78     2955.66     70.73 o 
   4  -6   1      536.60      527.10     17.47 o 
   5  -6   1      185.19      162.33      9.84 o 
   6  -6   1      823.09      768.72     34.95 o 
   7  -6   1      266.09      275.01     19.79 o 
  -6  -5   1      750.80      617.18     31.73 o 
  -5  -5   1     1710.98     1774.31     68.69 o 
  -4  -5   1     1592.01     1650.35     64.94 o 
  -3  -5   1     1069.81     1078.45     26.20 o 
  -2  -5   1     3456.80     3440.35     77.53 o 
  -1  -5   1     4712.21     4882.63     91.13 o 
   0  -5   1       33.40       29.81      3.33 o 
   1  -5   1     3306.48     3392.91     64.94 o 
   2  -5   1     3950.83     3960.13     98.62 o 
   3  -5   1      894.62      941.70     25.91 o 
   4  -5   1      819.99      705.74     21.80 o 
   5  -5   1      674.40      638.76     27.31 o 
   6  -5   1      107.19      113.44     12.54 o 
   7  -5   1      132.01      131.30     14.51 o 
  -6  -4   1      158.46      156.82     12.82 o 
  -5  -4   1      492.50      510.92     24.79 o 
  -4  -4   1     2160.92     2181.23     82.80 o 
  -3  -4   1     2490.35     2616.04     91.43 o 
  -2  -4   1      349.06      383.55     10.88 o 
  -1  -4   1      434.30      398.91     11.65 o 
   0  -4   1     2696.60     2754.39     63.30 o 
   1  -4   1     1971.31     2069.33     40.09 o 
   2  -4   1      731.67      752.32     16.85 o 
   3  -4   1     1589.36     1578.79     56.26 o 
   4  -4   1     1160.38     1207.19     31.10 o 
   5  -4   1      171.03      154.88      7.26 o 
   6  -4   1      335.26      326.44     15.14 o 
   7  -4   1      130.75      163.58     11.51 o 
  -6  -3   1      403.70      400.46     20.92 o 
  -5  -3   1     1309.58     1340.67     51.56 o 
  -4  -3   1       11.23       11.61      4.19 o 
  -3  -3   1     1328.00     1368.53     51.40 o 
  -2  -3   1     2000.41     1967.01     44.71 o 
  -1  -3   1     4490.11     4678.50    104.17 o 
   0  -3   1      803.66      888.22     18.61 o 
   1  -3   1     2032.41     2042.81     40.20 o 
   2  -3   1     4199.17     4313.20     69.42 o 
   3  -3   1     1287.63     1400.86     28.83 o 
   4  -3   1     1956.79     1974.76     47.70 o 
   5  -3   1     1431.54     1470.57     51.89 o 
   6  -3   1      661.89      595.73     30.74 o 
   7  -3   1      158.98      159.88     18.62 o 
   8  -3   1      244.42      257.88     23.26 o 
   9  -3   1       60.08       92.36     17.50 o 
  -8  -2   1      102.11      102.96     15.96 o 
  -7  -2   1      897.81      869.86     42.85 o 
  -6  -2   1      108.09      104.77     13.06 o 
  -5  -2   1      973.57      952.19     30.40 o 
  -4  -2   1     2526.91     2693.06     68.29 o 
  -1  -2   1     2834.36     3186.66     94.65 o 
   0  -2   1     6225.00     6471.29    185.88 o 
   1  -2   1      275.11      253.22      5.40 o 
   2  -2   1      734.57      736.71     21.61 o 
   3  -2   1     7790.45     8448.07    153.40 o 
   4  -2   1     2299.35     2321.84     45.69 o 
   5  -2   1        3.22        6.05      3.49 o 
   6  -2   1     1294.00     1286.88     36.17 o 
   7  -2   1      571.96      567.36     33.70 o 
   8  -2   1       10.02       14.15     10.32 o 
   9  -2   1       98.18      100.98     17.62 o 
  -9  -1   1      198.56      224.50     23.74 o 
  -8  -1   1      115.77      115.62     16.49 o 
  -7  -1   1      460.87      413.49     26.20 o 
  -6  -1   1      489.74      491.05     27.05 o 
  -5  -1   1     1317.11     1404.65     55.35 o 
  -4  -1   1      199.04      231.76     14.55 o 
  -3  -1   1     3316.53     3341.34    111.34 o 
  -1  -1   1     1029.39     1047.76     30.88 o 
   0  -1   1     3904.26     4089.97     88.07 o 
   1  -1   1     2552.64     2662.28     48.50 o 
   2  -1   1     6439.47     6819.79    123.10 o 
   3  -1   1      153.97      157.10      5.35 o 
   4  -1   1      980.41      978.61     21.15 o 
   5  -1   1     1153.22     1152.09     40.01 o 
   6  -1   1      454.91      462.93     17.57 o 
   7  -1   1      166.44      207.33     21.08 o 
   8  -1   1      311.71      305.21     24.95 o 
   9  -1   1       80.54       85.06     16.13 o 
  -9   0   1        9.36       26.97      8.95 o 
  -8   0   1      246.19      231.15     19.91 o 
  -7   0   1     1473.52     1506.92     63.25 o 
  -6   0   1      126.53      132.87     14.03 o 
  -5   0   1      959.13      951.54     40.47 o 
  -4   0   1     4914.86     5446.46    179.71 o 
  -3   0   1     1537.60     1662.37     58.53 o 
  -2   0   1        2.67        0.00      2.18 o 
  -1   0   1     8408.29     9120.14    290.69 o 
   0   0   1     7211.19     7599.38    162.09 o 
   1   0   1     3730.31     4108.15     88.23 o 
   2   0   1      282.95      309.80      7.43 o 
   3   0   1     2643.32     2874.76     56.07 o 
   4   0   1     3694.72     3780.49     71.18 o 
   5   0   1        0.62        3.86      3.10 o 
   6   0   1     1953.70     1880.72     73.43 o 
   7   0   1      422.73      376.28     25.72 o 
   8   0   1        4.28       10.97      7.86 o 
   9   0   1       43.21       36.76     11.89 o 
  -9   1   1      202.28      233.17     21.33 o 
  -8   1   1      110.30      107.59     15.72 o 
  -7   1   1      467.56      509.19     29.47 o 
  -6   1   1      482.05      538.70     28.58 o 
  -5   1   1     1341.39     1271.66     50.51 o 
  -4   1   1      213.34      208.86     13.22 o 
  -3   1   1     3228.21     3297.00    109.57 o 
  -2   1   1     2234.54     2269.03     75.14 o 
  -1   1   1      944.70      997.73     24.00 o 
   0   1   1     4033.03     4278.62    114.83 o 
   1   1   1     2316.85     2419.52     53.96 o 
   2   1   1     6375.12     6814.03    147.25 o 
   3   1   1      148.97      144.56      6.39 o 
   4   1   1      963.70      916.52     24.87 o 
   5   1   1     1104.39     1066.49     28.96 o 
   6   1   1      428.35      419.73     25.76 o 
   7   1   1      166.37      140.25     16.89 o 
   8   1   1      304.58      309.40     24.43 o 
   9   1   1       79.87      113.40     18.70 o 
  -9   2   1       19.86       22.41      8.99 o 
  -8   2   1      103.32      114.85     16.17 o 
  -7   2   1      911.31      881.63     42.41 o 
  -6   2   1      113.76      127.11     13.54 o 
  -5   2   1      965.42      952.95     40.47 o 
  -4   2   1     2655.93     2815.55     94.53 o 
  -3   2   1      973.46      935.43     31.38 o 
  -2   2   1     1578.72     1704.41     57.36 o 
  -1   2   1     3078.76     3380.41     75.98 o 
   0   2   1     6344.20     6513.32    146.39 o 
   1   2   1      283.30      262.41      7.35 o 
   2   2   1      725.00      684.42     17.07 o 
   3   2   1     7905.09     8150.28    176.42 o 
   4   2   1     2279.25     2188.19     51.47 o 
   5   2   1        1.27        2.71      2.47 o 
   6   2   1     1348.42     1229.89     53.05 o 
   7   2   1      576.28      564.09     32.69 o 
   8   2   1        8.83       12.17      7.46 o 
   9   2   1       94.51      112.63     18.70 o 
  -9   3   1      158.45      204.51    126.56 o 
  -8   3   1      169.55      240.63     75.79 o 
  -7   3   1        7.85       11.50      5.89 o 
  -6   3   1      366.44      352.45     22.21 o 
  -5   3   1     1262.21     1229.89     50.31 o 
  -4   3   1       14.48       17.52      3.57 o 
  -3   3   1     1347.87     1312.25     48.05 o 
  -2   3   1     1970.42     1940.40     60.49 o 
  -1   3   1     4565.56     4830.61    108.70 o 
   0   3   1      904.18      976.32     22.92 o 
   1   3   1     2227.72     2156.26     38.59 o 
   2   3   1     4055.26     4151.31     91.64 o 
   3   3   1     1267.42     1347.19     32.20 o 
   4   3   1     2009.67     1886.42     44.52 o 
   5   3   1     1414.72     1526.23     58.86 o 
   6   3   1      653.73      656.81     34.23 o 
   7   3   1      157.55      159.07     18.02 o 
   8   3   1      236.93      237.52     21.12 o 
   9   3   1       63.43       80.95     15.84 o 
  -9   4   1        7.40       19.52      8.47 o 
  -8   4   1      168.57      202.89     52.33 o 
  -7   4   1      643.32      697.53     26.95 o 
  -6   4   1      152.92      160.02     10.69 o 
  -5   4   1      466.71      438.48     17.03 o 
  -4   4   1     2224.96     2266.41     78.61 o 
  -3   4   1     2397.13     2444.45     67.24 o 
  -2   4   1      344.24      355.88     16.04 o 
  -1   4   1      540.43      505.76     17.07 o 
   0   4   1     2878.15     2914.77     66.15 o 
   1   4   1     1935.08     2048.83     38.15 o 
   2   4   1      824.44      805.70     15.95 o 
   3   4   1     1723.95     1659.10     59.02 o 
   4   4   1     1118.02     1091.26     45.55 o 
   5   4   1      170.83      141.26     13.42 o 
   6   4   1      328.57      290.61     20.76 o 
   7   4   1      130.71      115.37     15.68 o 
   8   4   1        3.63       18.34      7.98 o 
   9   4   1       52.06       98.77     74.26 o 
  -9   5   1      123.27      179.63     59.26 o 
  -8   5   1      122.54      165.23     29.31 o 
  -7   5   1      159.02      161.22     12.78 o 
  -6   5   1      717.48      736.83     42.19 o 
  -5   5   1     1742.86     1692.01     46.45 o 
  -4   5   1     1584.12     1721.37     44.86 o 
  -3   5   1      996.37      975.36     39.22 o 
  -2   5   1     3549.10     3456.89     81.03 o 
  -1   5   1     4767.22     4840.81    111.15 o 
   0   5   1       44.53       44.84      5.26 o 
   1   5   1     3367.19     3372.99     61.18 o 
   2   5   1     4025.95     4030.37     94.08 o 
   3   5   1      891.22      952.85     27.32 o 
   4   5   1      792.57      764.71     24.00 o 
   5   5   1      624.57      602.63     31.16 o 
   6   5   1       98.80       92.36     18.10 o 
   7   5   1      127.39      139.09     13.08 o 
   8   5   1      238.84      288.25     50.01 o 
  -9   6   1        2.20       10.74     11.01 o 
  -8   6   1       67.40       80.21     11.23 o 
  -7   6   1      203.33      205.57     16.99 o 
  -6   6   1      227.99      212.80     12.26 o 
  -5   6   1      201.47      213.28     13.85 o 
  -4   6   1      760.32      745.71     23.21 o 
  -3   6   1     1271.18     1266.38     56.68 o 
  -2   6   1      551.43      546.88     17.07 o 
  -1   6   1     3333.82     3447.28     80.49 o 
   0   6   1     7067.70     7107.39    163.35 o 
   1   6   1      776.79      767.17     21.81 o 
   2   6   1     1497.81     1501.41     39.86 o 
   3   6   1     3116.98     3024.92     73.50 o 
   4   6   1      506.99      486.46     29.77 o 
   5   6   1      172.87      151.68     12.78 o 
   6   6   1      797.13      766.32     27.61 o 
   7   6   1      256.43      274.25     30.34 o 
   8   6   1        1.84        2.96      5.47 o 
  -9   7   1       87.89       82.08     15.12 o 
  -8   7   1       33.35       37.10      7.65 o 
  -7   7   1       25.15       26.78      6.37 o 
  -6   7   1      215.05      197.17     13.89 o 
  -5   7   1      260.93      223.78     11.80 o 
  -4   7   1      218.35      233.23     11.25 o 
  -3   7   1      950.67      943.39     27.26 o 
  -2   7   1     3192.41     3293.30     79.44 o 
  -1   7   1      676.29      665.12     19.59 o 
   0   7   1     2649.65     2759.96     66.43 o 
   1   7   1     4997.51     5205.69    120.61 o 
   2   7   1     2050.77     1986.34     51.67 o 
   3   7   1      106.27      109.90      7.79 o 
   4   7   1     1757.21     1744.87     47.08 o 
   5   7   1     1083.86     1047.58     32.84 o 
   6   7   1      142.67      130.69     11.54 o 
   7   7   1      169.83      168.79     13.88 o 
   8   7   1      125.93      152.82     14.77 o 
  -8   8   1       54.64       46.18      8.07 o 
  -7   8   1      161.69      183.30     19.61 o 
  -6   8   1       18.47       20.64      5.34 o 
  -5   8   1       30.04       28.05      5.58 o 
  -4   8   1     1187.38     1097.92     32.48 o 
  -3   8   1     1569.61     1618.84     43.17 o 
  -2   8   1       11.91       14.49      4.21 o 
  -1   8   1     1888.65     1884.73     48.38 o 
   0   8   1     3295.55     3351.65     82.46 o 
   1   8   1      732.14      750.55     23.12 o 
   2   8   1     1667.44     1628.65     58.09 o 
   3   8   1     2795.84     2604.70    239.80 o 
   4   8   1      514.24      504.10     19.17 o 
   5   8   1      183.40      200.86     11.94 o 
   6   8   1      215.49      240.08     32.77 o 
   7   8   1       97.61      108.59     22.92 o 
   8   8   1        4.41       12.30      6.11 o 
  -8   9   1       93.47       97.56     11.54 o 
  -7   9   1        9.65       14.17      6.65 o 
  -6   9   1      314.10      314.33     28.66 o 
  -5   9   1      870.01      862.24     28.38 o 
  -4   9   1      180.07      145.37     10.94 o 
  -3   9   1      490.58      513.40     22.76 o 
  -2   9   1     3174.18     3278.55    101.97 o 
  -1   9   1     3469.58     3576.93     87.28 o 
   0   9   1      330.12      343.94     13.40 o 
   1   9   1     2525.50     2520.50     64.32 o 
   2   9   1     1221.51     1231.34     42.97 o 
   3   9   1       10.90       13.05      4.42 o 
   4   9   1      413.31      420.64     22.23 o 
   5   9   1      608.51      563.93     21.99 o 
   6   9   1       33.99       31.51      6.67 o 
   7   9   1       47.38       61.76      9.19 o 
   8   9   1       55.14       77.34     11.18 o 
  -8  10   1       62.85       78.78     10.71 o 
  -7  10   1      149.02      170.30     13.54 o 
  -6  10   1      107.35      126.85     11.00 o 
  -5  10   1       42.54       42.66      7.16 o 
  -4  10   1      802.02      799.50     26.42 o 
  -3  10   1      613.10      592.57     20.91 o 
  -2  10   1       84.16       93.37      9.19 o 
  -1  10   1      988.64     1030.26     30.01 o 
   0  10   1     1292.14     1298.28     36.23 o 
   1  10   1      286.79      291.29     13.32 o 
   2  10   1      527.65      528.24     20.42 o 
   3  10   1     1391.71     1354.07     40.80 o 
   4  10   1       35.84       45.89      6.83 o 
   5  10   1      115.84      123.36     28.20 o 
   6  10   1      163.36      172.11     13.44 o 
   7  10   1       34.64       38.12      7.79 o 
  -7  11   1        3.95        9.65      4.94 o 
  -6  11   1      193.36      210.34     13.21 o 
  -5  11   1      337.34      325.22     16.45 o 
  -4  11   1      107.42      134.78     11.69 o 
  -3  11   1      368.80      356.92     15.49 o 
  -2  11   1      929.46      901.16     35.76 o 
  -1  11   1      600.06      610.10     21.40 o 
   0  11   1      432.36      447.12     30.17 o 
   1  11   1     1655.75     1655.47     44.95 o 
   2  11   1      854.73      872.02     28.14 o 
   3  11   1       64.10       58.48      7.48 o 
   4  11   1      317.76      292.63     20.14 o 
   5  11   1      300.07      318.79     16.09 o 
   6  11   1       26.97       32.61     10.24 o 
   7  11   1       58.23       59.79      9.24 o 
  -7  12   1       68.92       62.28     14.11 o 
  -6  12   1      100.28       97.59     10.46 o 
  -5  12   1        1.99        5.42      4.23 o 
  -4  12   1      619.57      611.07     23.14 o 
  -3  12   1      511.44      517.52     22.23 o 
  -2  12   1       47.93       56.19      7.40 o 
  -1  12   1      336.34      339.85     15.73 o 
   0  12   1      772.10      730.79     25.32 o 
   1  12   1      239.48      231.05     12.86 o 
   2  12   1      333.39      319.52     15.02 o 
   3  12   1      484.02      476.94     19.41 o 
   4  12   1      248.15      260.65     27.71 o 
   5  12   1       78.05       73.83      9.13 o 
   6  12   1      119.68      145.12     20.62 o 
   7  12   1       49.13       69.97     28.48 o 
  -7  13   1        3.75        1.17      8.79 o 
  -6  13   1      118.99      127.47     17.74 o 
  -5  13   1      170.75      169.88     18.87 o 
  -4  13   1      120.06      127.03     10.85 o 
  -3  13   1      104.50      137.94     10.47 o 
  -2  13   1     1073.88     1038.08     47.83 o 
  -1  13   1      442.36      418.84     18.16 o 
   0  13   1      107.99      117.86      9.86 o 
   1  13   1      479.16      485.27     19.89 o 
   2  13   1      335.50      299.24     14.96 o 
   3  13   1       33.40       43.10      7.12 o 
   4  13   1      115.22      121.71     11.13 o 
   5  13   1      177.49      187.66     15.74 o 
   6  13   1       38.00       46.33     13.42 o 
  -6  14   1       64.24       92.11     16.61 o 
  -5  14   1       70.29       75.67     14.79 o 
  -4  14   1      335.01      327.22     24.51 o 
  -3  14   1      449.66      391.11     26.73 o 
  -2  14   1       27.78       36.99      7.38 o 
  -1  14   1      497.98      458.17     19.35 o 
   0  14   1      380.96      340.40     16.60 o 
   1  14   1       94.08       95.48     13.91 o 
   2  14   1      200.99      199.38     12.60 o 
   3  14   1      478.03      469.99     20.28 o 
   4  14   1      132.21      136.87     12.21 o 
   5  14   1       35.92       48.71      8.58 o 
   6  14   1       73.28       87.03     11.15 o 
  -5  15   1       39.84       40.59     12.26 o 
  -4  15   1        5.35       12.42      8.99 o 
  -3  15   1      174.78      182.70     20.16 o 
  -2  15   1      296.20      259.85     22.37 o 
  -1  15   1       55.36       54.70     12.58 o 
   0  15   1      118.60      114.89     15.96 o 
   1  15   1      586.89      574.42     23.40 o 
   2  15   1       62.12       74.35      9.63 o 
   3  15   1       21.10       21.38      6.15 o 
   4  15   1      108.16      100.58     11.01 o 
   5  15   1       73.65       80.88     10.71 o 
  -5  16   1       52.29       54.66     14.84 o 
  -4  16   1      190.65      212.73     22.62 o 
  -3  16   1       78.28       82.04     16.21 o 
  -2  16   1       37.50       69.50     14.71 o 
  -1  16   1      212.68      233.77     21.20 o 
   0  16   1      275.04      252.40     22.45 o 
   1  16   1       48.52       36.36     10.88 o 
   2  16   1      164.42      141.90     17.86 o 
   3  16   1      205.29      234.34     20.84 o 
   4  16   1       61.62       82.56     14.96 o 
  -4  17   1       32.43       35.43     13.71 o 
  -3  17   1       40.77       64.70     15.28 o 
  -2  17   1      200.77      213.41     22.66 o 
  -1  17   1       14.37       22.05     10.56 o 
   0  17   1       11.71       20.92     10.64 o 
   1  17   1      240.75      244.54     21.45 o 
   2  17   1       79.38       96.83     15.44 o 
   3  17   1        3.74       38.18     10.72 o 
  -3  18   1       57.22       62.00     16.37 o 
  -2  18   1        2.90        8.55      9.80 o 
  -1  18   1       69.46       76.51     15.72 o 
   0  18   1       86.56      101.51     17.70 o 
   1  18   1        3.65       14.75      8.75 o 
   2  18   1       19.06       31.20      9.59 o 
  -2 -18   2        8.19       10.68      9.03 o 
  -1 -18   2       86.78      114.17     17.66 o 
   0 -18   2      132.63      165.89     19.67 o 
   1 -18   2        3.55        4.31      8.14 o 
  -4 -17   2        8.61       13.42     10.56 o 
  -3 -17   2       55.49       55.67     12.98 o 
  -2 -17   2      114.68      142.59     19.23 o 
  -1 -17   2       12.57       19.91      8.51 o 
   0 -17   2       41.72       54.83     12.38 o 
   1 -17   2      209.36      253.86     15.95 o 
   2 -17   2       48.26       79.98     16.41 o 
   3 -17   2       14.78       22.09     10.48 o 
  -5 -16   2       59.68       68.33     15.52 o 
  -4 -16   2      160.65      154.60     21.24 o 
  -3 -16   2       75.85       65.95     13.63 o 
  -2 -16   2       43.05       57.85     12.01 o 
  -1 -16   2      202.97      218.70     20.28 o 
   0 -16   2      350.29      368.66     27.29 o 
   1 -16   2      104.97      111.41     11.14 o 
   2 -16   2      170.03      212.93     23.46 o 
   3 -16   2      225.18      232.38     15.04 o 
   4 -16   2       27.96       31.70      7.33 o 
  -6 -15   2       94.46      115.62     19.87 o 
  -5 -15   2       79.66       93.81     18.06 o 
  -4 -15   2       23.25       24.67     11.21 o 
  -3 -15   2      145.32      137.22     18.10 o 
  -2 -15   2      214.16      244.05     21.37 o 
  -1 -15   2       31.60       39.39     10.44 o 
   0 -15   2      232.01      239.62     14.54 o 
   1 -15   2      297.62      285.00     26.44 o 
   2 -15   2       82.99      112.38     10.68 o 
   3 -15   2       34.43       36.65      7.75 o 
   4 -15   2      182.67      196.77     14.38 o 
   5 -15   2       65.77       59.04      9.84 o 
  -6 -14   2       41.07       25.84     11.13 o 
  -5 -14   2        9.33       17.21     10.48 o 
  -4 -14   2      198.89      219.62     21.89 o 
  -3 -14   2      107.50      108.68     15.72 o 
  -2 -14   2       92.84       86.43     14.03 o 
  -1 -14   2      374.47      368.98     25.36 o 
   0 -14   2      342.85      357.87     17.52 o 
   1 -14   2       60.44       77.38      6.85 o 
   2 -14   2      196.25      206.28     12.61 o 
   3 -14   2      270.61      273.70     28.82 o 
   4 -14   2       10.30        9.84      5.82 o 
   5 -14   2       72.50      103.64     12.72 o 
  -7 -13   2       22.60       35.39     11.89 o 
  -6 -13   2      107.58      119.85     18.70 o 
  -5 -13   2      115.11      105.09     17.66 o 
  -4 -13   2       24.34       34.47     11.17 o 
  -3 -13   2      489.31      484.84     30.68 o 
  -2 -13   2      376.07      357.85     24.75 o 
  -1 -13   2       88.09       64.90     11.41 o 
   0 -13   2      158.97      161.60     11.05 o 
   1 -13   2      405.15      420.71     14.19 o 
   2 -13   2      233.79      223.82     12.73 o 
   3 -13   2       53.94       75.39     11.13 o 
   4 -13   2      356.72      359.06     17.63 o 
   5 -13   2       91.16      110.25     11.29 o 
   6 -13   2        7.50        9.32      5.73 o 
  -7 -12   2       86.02       90.90     16.97 o 
  -6 -12   2       10.95        1.65      8.99 o 
  -5 -12   2      303.51      302.18     25.56 o 
  -4 -12   2      575.96      573.00     35.15 o 
  -3 -12   2      250.50      229.42     19.39 o 
  -2 -12   2      203.21      229.70     19.15 o 
  -1 -12   2      426.05      440.25     26.73 o 
   0 -12   2      566.36      590.96     16.81 o 
   1 -12   2        6.84        4.02      3.05 o 
   2 -12   2      510.82      508.27     15.73 o 
   3 -12   2      423.19      413.46     17.65 o 
   4 -12   2      124.64      122.59     10.84 o 
   5 -12   2       14.02        9.55      5.90 o 
   6 -12   2      124.76      149.84     17.86 o 
  -7 -11   2      122.68      162.50     20.44 o 
  -6 -11   2      460.49      414.69     29.55 o 
  -5 -11   2      258.69      233.17     20.92 o 
  -4 -11   2       20.99       28.50      9.63 o 
  -3 -11   2      510.80      495.68     29.79 o 
  -2 -11   2     1684.18     1657.73     69.94 o 
  -1 -11   2      168.88      171.45      8.99 o 
   0 -11   2      463.04      475.76     14.17 o 
   1 -11   2      880.68      791.93     45.17 o 
   2 -11   2      676.30      630.84     17.53 o 
   3 -11   2      176.96      174.27     11.22 o 
   4 -11   2      271.40      254.96     13.72 o 
   5 -11   2      340.84      313.95     29.27 o 
   6 -11   2       14.97       20.88      8.59 o 
   7 -11   2       40.22       63.94     13.34 o 
  -7 -10   2      156.27      188.99     20.96 o 
  -6 -10   2       37.08       40.27     11.17 o 
  -5 -10   2      524.34      506.37     31.28 o 
  -4 -10   2      976.66      972.82     47.25 o 
  -3 -10   2       76.22       97.60     13.38 o 
  -2 -10   2      320.29      308.75     20.36 o 
  -1 -10   2     1165.99     1229.69     31.74 o 
   0 -10   2      306.49      299.30     10.31 o 
   1 -10   2        2.67        6.39      2.79 o 
   2 -10   2      496.90      494.12     16.96 o 
   3 -10   2      289.29      252.87     13.00 o 
   4 -10   2      185.22      164.50     11.17 o 
   5 -10   2      151.26      153.02     21.29 o 
   6 -10   2      235.74      234.14     19.83 o 
   7 -10   2       80.75      111.67     15.56 o 
  -7  -9   2       32.52       35.88     11.05 o 
  -6  -9   2      659.32      664.59     37.21 o 
  -5  -9   2      227.51      226.88     19.67 o 
  -4  -9   2      114.11      102.92     13.38 o 
  -3  -9   2      660.48      607.63     32.37 o 
  -2  -9   2     1037.98     1093.17     28.76 o 
  -1  -9   2        1.97        4.96      2.68 o 
   0  -9   2      233.81      231.02      8.53 o 
   1  -9   2     1289.75     1304.10     28.69 o 
   2  -9   2       99.44       93.91      8.86 o 
   3  -9   2      293.10      306.05     19.05 o 
   4  -9   2      262.17      272.94     13.19 o 
   5  -9   2      527.85      473.86     19.05 o 
   6  -9   2       13.69       20.44      7.50 o 
   7  -9   2      111.63      121.78     15.72 o 
  -7  -8   2      180.64      186.00     18.83 o 
  -6  -8   2       32.71       29.27      9.11 o 
  -5  -8   2      311.90      287.79     20.92 o 
  -4  -8   2      947.42      909.33     42.77 o 
  -3  -8   2       20.39       19.82      3.72 o 
  -2  -8   2     1095.63     1181.45     29.95 o 
  -1  -8   2     1029.63     1004.31     26.30 o 
   0  -8   2      341.10      327.83     10.29 o 
   1  -8   2      126.97      130.14      6.08 o 
   2  -8   2      277.84      274.46      9.62 o 
   3  -8   2     1242.58     1130.71     32.70 o 
   4  -8   2      179.99      159.30     10.07 o 
   5  -8   2      193.10      186.38     13.87 o 
   6  -8   2      221.01      228.41     17.62 o 
   7  -8   2       95.14      109.05     15.04 o 
   8  -8   2       13.51       25.72      9.23 o 
  -7  -7   2      237.58      251.15     20.32 o 
  -6  -7   2      815.04      794.60     39.63 o 
  -5  -7   2      218.34      224.58     17.54 o 
  -4  -7   2      425.58      401.51     23.54 o 
  -3  -7   2     3120.26     3254.74     74.84 o 
  -2  -7   2     2307.24     2393.94     55.92 o 
  -1  -7   2       70.60       72.12      5.12 o 
   0  -7   2     2135.04     2209.87     44.72 o 
   1  -7   2     2846.33     2953.62     57.66 o 
   2  -7   2     1350.83     1366.87     30.19 o 
   3  -7   2       75.38       74.82     11.23 o 
   4  -7   2      854.13      779.39     24.69 o 
   5  -7   2      677.69      615.46     21.73 o 
   6  -7   2       29.90       49.79      9.92 o 
   7  -7   2       47.95       61.11     11.13 o 
   8  -7   2       67.19       70.10     12.86 o 
  -7  -6   2      247.91      241.55     19.55 o 
  -6  -6   2       27.46       13.63      7.34 o 
  -5  -6   2      903.33      891.99     41.12 o 
  -4  -6   2     2555.90     2633.63     68.81 o 
  -3  -6   2       96.03       98.57      6.00 o 
  -2  -6   2      962.70      931.54     30.05 o 
  -1  -6   2     4506.60     4754.62    105.69 o 
   0  -6   2      511.84      524.63     19.25 o 
   1  -6   2       20.31       22.72      3.27 o 
   2  -6   2     1230.53     1232.93     31.00 o 
   3  -6   2     1745.32     1687.10     47.29 o 
   4  -6   2      333.64      315.96     12.76 o 
   5  -6   2      126.01      138.19      8.46 o 
   6  -6   2      741.99      716.60     34.55 o 
   7  -6   2      107.31      139.52     15.76 o 
   8  -6   2        3.51       10.60      6.45 o 
  -7  -5   2      242.26      236.67     18.14 o 
  -6  -5   2     1057.11      998.58     44.51 o 
  -5  -5   2     1472.47     1531.32     38.86 o 
  -4  -5   2       83.95       86.41      5.74 o 
  -3  -5   2     1512.05     1592.11     38.35 o 
  -2  -5   2     1227.97     1260.43     31.40 o 
  -1  -5   2      657.77      757.98     23.84 o 
   0  -5   2     2294.72     2432.83     67.04 o 
   1  -5   2     3228.88     3377.26     63.89 o 
   2  -5   2     1611.34     1746.81     35.57 o 
   3  -5   2      222.84      217.16      9.44 o 
   4  -5   2     1189.82     1155.80     26.26 o 
   5  -5   2      149.80      140.07      9.80 o 
   6  -5   2       41.24       39.52      6.79 o 
   7  -5   2      224.62      257.68     18.83 o 
   8  -5   2      193.80      226.35     18.54 o 
  -6  -4   2       63.69       54.74      9.19 o 
  -5  -4   2      687.68      672.53     32.21 o 
  -4  -4   2     1629.45     1677.04     40.57 o 
  -3  -4   2     2843.86     3031.34     90.42 o 
  -2  -4   2      258.92      237.88     11.09 o 
  -1  -4   2     2814.34     2872.79     88.65 o 
   0  -4   2     1020.44     1062.61     26.94 o 
   1  -4   2       44.69       37.36      2.73 o 
   2  -4   2     1716.34     1646.81     28.80 o 
   3  -4   2      723.56      693.82     16.68 o 
   4  -4   2      216.17      201.38      9.70 o 
   5  -4   2      303.73      263.37     12.32 o 
   6  -4   2      583.91      551.26     20.67 o 
   7  -4   2       57.66       77.62     12.21 o 
   8  -4   2        4.71       15.72      6.07 o 
  -6  -3   2      682.81      622.14     30.84 o 
  -3  -3   2     3714.42     3690.89    110.66 o 
  -2  -3   2     2767.68     2843.28     86.51 o 
  -1  -3   2    14115.37    14773.36    423.85 o 
   0  -3   2      585.12      575.62     20.40 o 
   1  -3   2     4841.85     4993.06    107.85 o 
   2  -3   2     1358.85     1245.48     22.15 o 
   3  -3   2      139.30      142.32      6.71 o 
   4  -3   2     1654.73     1674.80     34.20 o 
   5  -3   2      973.63      948.57     27.97 o 
   6  -3   2      142.19      157.63     10.56 o 
   7  -3   2       79.17       86.93     15.04 o 
   8  -3   2       85.11      107.15     17.78 o 
  -2  -2   2     1058.28     1150.24     35.96 o 
  -1  -2   2    42005.59    39961.02   1147.90 o 
   0  -2   2     2599.29     2723.13     59.54 o 
   1  -2   2      215.01      217.96      7.40 o 
   2  -2   2     3381.64     3483.34     77.35 o 
   3  -2   2     2629.20     2604.36     50.30 o 
   4  -2   2      265.43      261.63      8.56 o 
   5  -2   2      195.39      175.50     11.83 o 
   6  -2   2      864.94      853.76     27.06 o 
   7  -2   2      180.61      165.35     11.44 o 
   8  -2   2        1.05        8.71      9.23 o 
  -7  -1   2      166.02      177.62     18.18 o 
  -6  -1   2      789.25      877.85     40.31 o 
  -5  -1   2      835.02      884.98     38.34 o 
  -1  -1   2     2195.15     2458.50     53.79 o 
   0  -1   2     2897.77     3142.43     68.17 o 
   1  -1   2    11800.91    12477.60    264.53 o 
   2  -1   2     2379.43     2358.90     53.54 o 
   3  -1   2     2320.93     2585.92     59.42 o 
   4  -1   2     1886.57     1879.01     46.00 o 
   5  -1   2      463.42      411.34     38.62 o 
   6  -1   2      208.09      177.95     10.45 o 
   7  -1   2      167.94      157.17     11.33 o 
   8  -1   2       92.48      111.95     18.06 o 
  -9   0   2        1.28        5.04      6.85 o 
  -8   0   2      273.72      271.22     21.97 o 
  -7   0   2      103.41      111.18     14.35 o 
  -6   0   2      206.39      187.98     15.32 o 
  -5   0   2      113.59      102.56     10.88 o 
  -4   0   2     2798.10     3160.46    107.43 o 
  -3   0   2     2899.70     2979.09     99.37 o 
  -2   0   2      304.35      311.09     13.34 o 
  -1   0   2     2638.60     2806.87     61.11 o 
   0   0   2     3074.65     3088.63     67.24 o 
   1   0   2     1145.74     1156.85     27.17 o 
   2   0   2     5169.68     5222.63    113.35 o 
   3   0   2     2387.74     2530.05     58.20 o 
   4   0   2      240.61      246.25     16.81 o 
   5   0   2      349.23      304.82     12.68 o 
   6   0   2      414.84      417.25     18.71 o 
   7   0   2       55.03       61.14      7.54 o 
   8   0   2        5.49        4.88      8.71 o 
  -9   1   2      101.53      203.52    498.99 o 
  -8   1   2       14.32       31.16      9.35 o 
  -7   1   2      149.14      152.10     16.21 o 
  -6   1   2      797.70      803.99     37.01 o 
  -5   1   2      830.03      811.29     35.35 o 
  -4   1   2      356.32      422.48     20.44 o 
  -3   1   2     2224.17     2313.11     55.45 o 
  -2   1   2     1347.38     1378.12     33.33 o 
  -1   1   2     2084.47     2335.83     76.43 o 
   0   1   2     2670.29     3120.81     68.23 o 
   1   1   2    11292.74    11682.33    247.90 o 
   2   1   2     2385.76     2301.69     52.06 o 
   3   1   2     2365.00     2600.24     59.38 o 
   4   1   2     1883.50     1905.51     46.13 o 
   5   1   2      416.94      388.96     14.40 o 
   6   1   2      207.75      205.89     18.73 o 
   7   1   2      176.01      188.82     20.28 o 
   8   1   2       89.96       86.03     16.73 o 
  -9   2   2       20.92       42.75     25.82 o 
  -8   2   2      626.68      843.33    280.19 o 
  -7   2   2      183.69      224.48     38.88 o 
  -6   2   2       35.83       51.45      6.94 o 
  -5   2   2     1190.16     1245.29     35.15 o 
  -4   2   2     2036.19     2086.48     52.15 o 
  -3   2   2     1603.34     1695.41     41.93 o 
  -2   2   2      977.31     1064.84     29.67 o 
  -1   2   2    41883.47    40297.31   1297.22 o 
   0   2   2     2658.03     2816.76     61.99 o 
   1   2   2      215.23      221.87      7.56 o 
   2   2   2     3337.21     3405.77     75.18 o 
   3   2   2     2587.29     2511.33     57.63 o 
   4   2   2      267.58      260.85     10.24 o 
   5   2   2      201.52      198.93      9.65 o 
   6   2   2      863.28      803.51     40.03 o 
   7   2   2      190.75      210.67     20.40 o 
   8   2   2        1.52       11.29      7.82 o 
  -9   3   2      118.75      188.61    121.72 o 
  -8   3   2      126.94      122.86     21.89 o 
  -7   3   2      181.42      208.20     32.79 o 
  -6   3   2      712.98      739.93     63.53 o 
  -5   3   2     1141.96     1116.80     46.72 o 
  -4   3   2      774.50      800.79     53.86 o 
  -3   3   2     3733.41     3848.05     89.14 o 
  -2   3   2     2818.24     2923.72     67.28 o 
  -1   3   2    13958.55    14769.81    331.07 o 
   0   3   2      535.27      542.00     11.46 o 
   1   3   2     4837.12     4968.72    107.36 o 
   2   3   2     1343.53     1273.63     37.29 o 
   3   3   2      142.27      145.88      6.53 o 
   4   3   2     1617.75     1486.69    122.95 o 
   5   3   2     1022.53      957.95     43.38 o 
   6   3   2      135.67      116.38     15.08 o 
   7   3   2       75.58       77.04     13.91 o 
   8   3   2       84.67       96.23     16.25 o 
  -9   4   2        9.52       26.82      8.29 o 
  -8   4   2      256.06      295.46     65.35 o 
  -7   4   2      712.97      715.24     37.23 o 
  -6   4   2       59.27       69.51      7.76 o 
  -5   4   2      706.94      678.82     22.16 o 
  -4   4   2     1609.86     1576.31     41.60 o 
  -3   4   2     2865.40     3089.05     73.29 o 
  -2   4   2      249.92      227.08      8.16 o 
  -1   4   2     3075.63     3018.98     72.89 o 
   0   4   2     1094.55     1148.54     27.94 o 
   1   4   2       42.67       42.35      9.38 o 
   2   4   2     1703.59     1721.91     39.51 o 
   3   4   2      733.07      701.39     18.70 o 
   4   4   2      230.82      212.97      8.67 o 
   5   4   2      265.82      237.08     18.06 o 
   6   4   2      585.58      566.19     32.17 o 
   7   4   2       68.30       77.28     13.83 o 
   8   4   2        4.33       22.49      8.91 o 
  -9   5   2      153.21      173.06     26.40 o 
  -8   5   2      156.44      173.04     14.61 o 
  -7   5   2      228.81      211.37     13.20 o 
  -6   5   2     1028.05      960.18     30.73 o 
  -5   5   2     1496.97     1520.76     41.54 o 
  -4   5   2       88.54       84.04      9.55 o 
  -3   5   2     1448.12     1523.91     61.92 o 
  -2   5   2     1114.23     1207.09     35.78 o 
  -1   5   2      678.95      756.77     20.23 o 
   0   5   2     2245.22     2387.93     56.93 o 
   1   5   2     3027.08     3279.29     83.35 o 
   2   5   2     1641.23     1746.64     33.37 o 
   3   5   2      208.98      209.66      7.51 o 
   4   5   2     1180.21     1140.68     48.46 o 
   5   5   2      158.26      149.32     16.13 o 
   6   5   2       40.54       50.11     11.09 o 
   7   5   2      229.86      227.04     20.28 o 
   8   5   2      191.62      222.65     21.49 o 
  -9   6   2       10.50       13.38      6.61 o 
  -8   6   2      162.04      198.36     35.43 o 
  -7   6   2      271.42      293.38     22.66 o 
  -6   6   2       28.34       25.12      5.43 o 
  -5   6   2      912.70      863.86     27.07 o 
  -4   6   2     2556.29     2411.21    203.24 o 
  -3   6   2       82.82       86.74      5.94 o 
  -2   6   2      958.33      916.11     25.05 o 
  -1   6   2     4497.88     4534.99    105.97 o 
   0   6   2      559.73      572.41     17.48 o 
   1   6   2       20.06       24.58      2.50 o 
   2   6   2     1302.39     1232.96     33.73 o 
   3   6   2     1708.36     1663.77     44.56 o 
   4   6   2      330.67      282.83     13.24 o 
   5   6   2      111.16      114.35     29.21 o 
   6   6   2      762.96      768.32     48.56 o 
   7   6   2      110.63      128.25     23.80 o 
   8   6   2        3.44       12.12      5.91 o 
  -9   7   2      113.82      120.55     13.98 o 
  -8   7   2       30.42       41.43      7.98 o 
  -7   7   2      246.06      243.12     32.49 o 
  -6   7   2      801.21      757.32     29.31 o 
  -5   7   2      238.07      239.10     12.88 o 
  -4   7   2      423.60      380.82     14.88 o 
  -3   7   2     3119.85     3188.82     77.55 o 
  -2   7   2     2345.06     2384.34     63.19 o 
  -1   7   2       59.84       54.05      5.04 o 
   0   7   2     2197.95     2255.44     54.69 o 
   1   7   2     2750.59     2903.62     54.76 o 
   2   7   2     1420.79     1483.74     38.52 o 
   3   7   2       67.08       86.00     17.82 o 
   4   7   2      885.82      816.25     26.47 o 
   5   7   2      685.31      687.98     24.71 o 
   6   7   2       27.99       43.47      7.65 o 
   7   7   2       46.38       52.57      8.56 o 
   8   7   2       68.18       78.35     11.27 o 
  -8   8   2      113.24      111.39     12.01 o 
  -7   8   2      176.03      204.38     13.36 o 
  -6   8   2       30.91       34.82      6.44 o 
  -5   8   2      309.94      278.46     48.66 o 
  -4   8   2      984.03      915.41     27.79 o 
  -3   8   2       33.82       33.95      5.00 o 
  -2   8   2     1070.88     1085.86     30.73 o 
  -1   8   2     1026.07      968.24     43.80 o 
   0   8   2      393.49      361.96     13.07 o 
   1   8   2      127.57      125.50      4.75 o 
   2   8   2      266.52      226.13     12.80 o 
   3   8   2     1264.78     1210.36     34.55 o 
   4   8   2      190.33      168.05     15.92 o 
   5   8   2      180.34      179.03     11.56 o 
   6   8   2      231.74      217.68     13.72 o 
   7   8   2       93.19      111.49     12.27 o 
   8   8   2       13.95       12.56      6.91 o 
  -8   9   2       72.01       59.99     14.71 o 
  -7   9   2       31.93       41.11      7.34 o 
  -6   9   2      649.71      618.40     33.28 o 
  -5   9   2      231.56      263.04     15.76 o 
  -4   9   2      116.16      129.33     11.51 o 
  -3   9   2      664.02      634.61     28.62 o 
  -2   9   2     1049.76     1051.01     30.09 o 
  -1   9   2        0.79       13.71     14.96 o 
   0   9   2      239.12      227.48     10.73 o 
   1   9   2     1265.84     1212.26     70.49 o 
   2   9   2      113.75      115.46      8.19 o 
   3   9   2      308.12      288.91     13.69 o 
   4   9   2      259.98      229.01     12.87 o 
   5   9   2      515.39      473.89     20.00 o 
   6   9   2       13.19       25.70      6.10 o 
   7   9   2      116.73      126.45     29.09 o 
  -8  10   2      188.75      192.90     23.30 o 
  -7  10   2      153.39      163.67     19.23 o 
  -6  10   2       37.99       33.26      9.35 o 
  -5  10   2      504.35      476.57     27.82 o 
  -4  10   2      970.37      924.44     55.29 o 
  -3  10   2       58.63       61.46      6.88 o 
  -2  10   2      303.32      324.70     13.61 o 
  -1  10   2     1149.31     1163.81     71.07 o 
   0  10   2      300.62      311.38     13.58 o 
   1  10   2        3.44        9.78      4.13 o 
   2  10   2      484.09      493.47     18.55 o 
   3  10   2      301.35      271.65     21.55 o 
   4  10   2      168.11      188.58     20.92 o 
   5  10   2      163.22      169.73     12.56 o 
   6  10   2      231.99      239.44     21.51 o 
   7  10   2       79.94       86.87     11.32 o 
  -7  11   2      121.75      108.76     16.77 o 
  -6  11   2      459.90      368.01     26.16 o 
  -5  11   2      259.57      250.50     20.40 o 
  -4  11   2       17.76       25.92      9.19 o 
  -3  11   2      459.05      463.89     18.70 o 
  -2  11   2     1758.71     1697.98     45.99 o 
  -1  11   2      168.49      158.39     10.52 o 
   0  11   2      453.71      457.42     17.68 o 
   1  11   2      905.03      914.39     29.43 o 
   2  11   2      675.80      587.91     66.13 o 
   3  11   2      188.19      189.14     11.35 o 
   4  11   2      258.71      257.76     14.09 o 
   5  11   2      360.36      332.09     16.81 o 
   6  11   2       14.01       17.01      7.14 o 
   7  11   2       40.76       44.48     12.58 o 
  -7  12   2       79.44       68.37     14.43 o 
  -6  12   2       10.05       10.04      7.42 o 
  -5  12   2      303.59      288.11     22.86 o 
  -4  12   2      578.61      614.28     34.71 o 
  -3  12   2      243.69      244.90     20.04 o 
  -2  12   2      196.98      256.79     20.72 o 
  -1  12   2      446.96      421.51     26.32 o 
   0  12   2      586.17      571.03     26.42 o 
   1  12   2        5.75        0.00      4.51 o 
   2  12   2      530.79      500.66     19.77 o 
   3  12   2      417.80      413.15     18.06 o 
   4  12   2      124.58      120.78     10.76 o 
   5  12   2       16.28       23.97      6.31 o 
   6  12   2      125.37      136.50     12.81 o 
  -7  13   2       22.31       20.40     10.36 o 
  -6  13   2       99.37      110.38     17.09 o 
  -5  13   2      115.31      117.75     17.17 o 
  -4  13   2       23.95       46.56     11.65 o 
  -3  13   2      474.28      450.86     28.46 o 
  -2  13   2      421.13      411.55     27.25 o 
  -1  13   2       91.07       89.86     13.87 o 
   0  13   2      174.41      156.37     17.09 o 
   1  13   2      433.44      449.12     27.90 o 
   2  13   2      255.79      241.74     13.29 o 
   3  13   2       51.37       72.90     15.20 o 
   4  13   2      356.97      350.51     17.45 o 
   5  13   2       94.82      108.95     11.23 o 
   6  13   2        8.16       18.61      6.27 o 
  -6  14   2       42.62       41.60     12.30 o 
  -5  14   2        8.57        7.66      8.51 o 
  -4  14   2      195.94      202.17     19.71 o 
  -3  14   2      106.45      111.95     16.93 o 
  -2  14   2       90.39      106.71     16.73 o 
  -1  14   2      373.38      382.89     26.28 o 
   0  14   2      333.66      328.55     24.43 o 
   1  14   2       57.13       69.30     13.38 o 
   2  14   2      214.28      260.42     21.16 o 
   3  14   2      280.11      286.54     23.10 o 
   4  14   2        8.13       13.83      8.26 o 
   5  14   2       73.10       71.96     14.27 o 
  -6  15   2       90.19       87.68     17.37 o 
  -5  15   2       92.92       87.03     16.25 o 
  -4  15   2       23.32       21.41     10.20 o 
  -3  15   2      137.81      168.51     20.76 o 
  -2  15   2      215.85      230.95     21.65 o 
  -1  15   2       34.37       39.79     11.65 o 
   0  15   2      233.63      269.13     22.33 o 
   1  15   2      299.49      342.21     25.40 o 
   2  15   2       84.63       99.25     15.64 o 
   3  15   2       36.79       60.43     12.58 o 
   4  15   2      182.29      208.82     20.00 o 
   5  15   2       66.11       69.18     14.43 o 
  -5  16   2       52.58       53.49     15.36 o 
  -4  16   2      160.58      152.66     20.64 o 
  -3  16   2       81.20      122.99     19.19 o 
  -2  16   2       43.86       51.16     13.02 o 
  -1  16   2      205.80      234.54     21.69 o 
   0  16   2      353.15      364.95     27.82 o 
   1  16   2      107.49      105.74     16.53 o 
   2  16   2      168.69      226.76     20.60 o 
   3  16   2      224.86      239.90     21.65 o 
   4  16   2       27.27       27.61     10.24 o 
  -4  17   2        9.08        9.39     12.21 o 
  -3  17   2       58.39       60.51     16.37 o 
  -2  17   2      122.66      133.19     19.59 o 
  -1  17   2       14.01        6.69      8.39 o 
   0  17   2       47.41       67.60     13.99 o 
   1  17   2      203.21      227.40     21.33 o 
   2  17   2       44.46       58.61     13.18 o 
   3  17   2       17.08       35.31     11.29 o 
  -2  18   2        6.32       10.56      9.84 o 
  -1  18   2       87.63      132.71     19.67 o 
   0  18   2      132.80      181.85     22.25 o 
   1  18   2        3.90       11.89      9.19 o 
  -2 -18   3       54.54       78.37     15.92 o 
  -1 -18   3      108.08      128.48     18.66 o 
   0 -18   3       39.83       48.17     11.61 o 
  -3 -17   3      103.17      150.97     21.08 o 
  -2 -17   3       71.28       67.52     14.03 o 
  -1 -17   3       26.45       38.50     10.80 o 
   0 -17   3      104.33      126.46     16.97 o 
  -4 -16   3      128.83      143.67     20.00 o 
  -3 -16   3        9.50       13.87      7.62 o 
  -2 -16   3       78.15      128.07     17.90 o 
  -1 -16   3      130.53      148.79     18.26 o 
   0 -16   3       24.73       30.84      9.19 o 
   3 -16   3       53.39       56.41      8.98 o 
  -5 -15   3       72.16       64.82     15.16 o 
  -4 -15   3       60.69      102.43     16.37 o 
  -3 -15   3      242.98      261.95     22.82 o 
  -2 -15   3       43.66       36.28      9.88 o 
  -1 -15   3       14.11       34.55      9.68 o 
   0 -15   3      326.89      348.58     24.87 o 
   2 -15   3       19.06        7.90      8.06 o 
   3 -15   3       69.04       83.83     10.49 o 
   4 -15   3       82.51       99.04     11.26 o 
  -6 -14   3        1.30        6.77      8.59 o 
  -5 -14   3      155.85      162.78     21.81 o 
  -4 -14   3       95.71       98.48     17.05 o 
  -3 -14   3        0.82        0.40      5.44 o 
  -2 -14   3      134.76      171.57     19.07 o 
  -1 -14   3      335.95      293.60     22.45 o 
   0 -14   3      109.04       87.48     13.10 o 
   1 -14   3       51.16       66.14      7.88 o 
   2 -14   3      234.81      227.38     17.60 o 
   3 -14   3      178.72      171.46     13.03 o 
   4 -14   3       26.60       24.97      7.13 o 
   5 -14   3       67.47       82.57     10.43 o 
  -7 -13   3       75.65       83.00     17.13 o 
  -6 -13   3      124.00      102.60     17.54 o 
  -5 -13   3       15.81        9.84      9.43 o 
  -4 -13   3       85.06       95.14     16.33 o 
  -3 -13   3      361.12      377.49     26.49 o 
  -2 -13   3      299.83      330.76     24.11 o 
  -1 -13   3       41.41       49.42     10.44 o 
   0 -13   3      569.41      546.76     19.82 o 
   1 -13   3      325.51      315.43     14.40 o 
   2 -13   3       44.92       37.63     11.09 o 
   3 -13   3      206.87      206.27     13.50 o 
   4 -13   3      168.78      173.24     15.18 o 
   5 -13   3       56.88       70.29      9.51 o 
  -7 -12   3       82.97       71.92     15.68 o 
  -6 -12   3       14.75       21.45     11.13 o 
  -5 -12   3      431.98      482.30     32.98 o 
  -4 -12   3      484.82      493.02     31.97 o 
  -3 -12   3       26.04       15.40      6.65 o 
  -2 -12   3      351.72      366.08     24.51 o 
  -1 -12   3      604.06      599.98     20.38 o 
   0 -12   3      535.26      467.07     17.48 o 
   1 -12   3       75.73       82.42      7.86 o 
   2 -12   3      654.13      591.10     21.97 o 
   3 -12   3      134.77      120.04     10.50 o 
   4 -12   3       18.50       17.59      6.15 o 
   5 -12   3      125.91      124.56     11.61 o 
   6 -12   3       46.47       49.22     11.85 o 
  -8 -11   3        1.25        4.31      9.47 o 
  -7 -11   3      138.86      140.81     19.19 o 
  -6 -11   3      318.58      318.23     26.00 o 
  -5 -11   3      120.08      128.80     17.09 o 
  -4 -11   3       41.17       45.07     11.45 o 
  -3 -11   3     1155.76     1156.93     53.62 o 
  -2 -11   3     1289.37     1287.58     57.41 o 
  -1 -11   3       25.90       33.05      7.03 o 
   0 -11   3      558.19      551.97     19.01 o 
   1 -11   3      694.46      675.85     22.08 o 
   2 -11   3      229.63      223.17     12.27 o 
   3 -11   3      138.91      138.98     15.62 o 
   4 -11   3      383.57      384.30     23.72 o 
   5 -11   3       98.79       94.29     10.16 o 
   6 -11   3       10.15       18.66      8.91 o 
  -8 -10   3      105.17      116.38     18.14 o 
  -7 -10   3       47.23       38.10     12.09 o 
  -6 -10   3       14.89        9.31      8.63 o 
  -5 -10   3      470.11      467.26     30.40 o 
  -4 -10   3      844.40      795.65     41.36 o 
  -3 -10   3      126.77      115.01     14.07 o 
  -2 -10   3      348.58      373.33     25.96 o 
  -1 -10   3     1139.13     1108.76     39.67 o 
   0 -10   3      420.68      387.22     34.87 o 
   1 -10   3      477.93      485.55     17.31 o 
   2 -10   3     1074.64     1035.02     43.72 o 
   3 -10   3      736.55      695.52     26.89 o 
   4 -10   3       62.31       72.77      8.61 o 
   5 -10   3      142.10      149.30     19.43 o 
   6 -10   3       88.34       81.92     12.98 o 
  -8  -9   3        2.42       10.48      9.76 o 
  -7  -9   3       58.72       56.80     13.18 o 
  -6  -9   3      219.25      248.20     21.49 o 
  -5  -9   3       88.77       92.92     13.91 o 
  -4  -9   3      140.78      146.17     16.08 o 
  -3  -9   3      732.59      703.60     38.08 o 
  -2  -9   3      604.74      637.38     25.52 o 
  -1  -9   3      143.70      140.28      8.17 o 
   0  -9   3     1362.09     1440.70     37.37 o 
   1  -9   3     1394.65     1345.59     35.74 o 
   2  -9   3       58.99       58.34      5.19 o 
   3  -9   3      274.61      253.30     12.98 o 
   4  -9   3      713.15      685.56     24.02 o 
   5  -9   3      192.04      180.03     11.84 o 
   6  -9   3       53.46       71.15     11.81 o 
   7  -9   3      100.87      104.05     15.80 o 
  -7  -8   3       95.95       85.22     14.35 o 
  -6  -8   3       20.63       28.78      9.11 o 
  -5  -8   3      163.20      154.96     16.00 o 
  -4  -8   3      161.13      152.30     14.88 o 
  -3  -8   3      251.95      227.28     13.30 o 
  -2  -8   3     1047.50     1048.06     46.70 o 
  -1  -8   3     2357.82     2298.16     55.93 o 
   0  -8   3      955.07      891.96     25.41 o 
   1  -8   3      520.36      551.30     24.39 o 
   2  -8   3     1761.57     1635.71     42.38 o 
   3  -8   3      115.92      135.60      9.49 o 
   4  -8   3      235.35      215.66     11.69 o 
   5  -8   3      429.90      419.94     23.54 o 
   6  -8   3      146.80      132.99     15.28 o 
   7  -8   3        9.33       22.09      7.86 o 
  -7  -7   3      186.20      187.90     18.22 o 
  -6  -7   3      803.36      723.73     38.74 o 
  -5  -7   3      489.41      470.04     27.86 o 
  -4  -7   3      497.06      473.41     16.58 o 
  -3  -7   3     2114.04     2126.12     67.97 o 
  -2  -7   3     2203.86     2318.26     56.08 o 
  -1  -7   3       40.66       36.73      5.91 o 
   0  -7   3     1732.51     1701.75     42.08 o 
   1  -7   3     2105.93     2088.93     51.20 o 
   2  -7   3      641.18      632.87     27.21 o 
   3  -7   3      610.83      619.42     24.39 o 
   4  -7   3      782.17      763.50     24.35 o 
   5  -7   3       84.46       79.86     11.33 o 
   6  -7   3       59.03       45.92      9.43 o 
   7  -7   3      102.25      126.42     15.44 o 
  -7  -6   3       58.85       50.91     11.21 o 
  -6  -6   3       23.44       15.80      7.05 o 
  -5  -6   3     1061.42     1047.61     29.02 o 
  -4  -6   3     1864.32     1833.78     75.34 o 
  -3  -6   3      188.93      194.62      9.11 o 
  -2  -6   3       97.69       75.18      6.33 o 
  -1  -6   3     1930.00     1919.50     57.67 o 
   0  -6   3      832.49      830.85     23.15 o 
   1  -6   3      591.31      565.19     17.34 o 
   2  -6   3     3044.45     3043.94     71.30 o 
   3  -6   3      876.53      810.08     32.73 o 
   4  -6   3       68.03       65.03      8.41 o 
   5  -6   3      135.10      147.14     14.15 o 
   6  -6   3      138.26      150.77     15.40 o 
   7  -6   3       10.07       26.61      7.94 o 
   8  -6   3       18.09       25.96      8.75 o 
  -7  -5   3      177.88      166.37     15.72 o 
  -6  -5   3      889.79      839.39     39.51 o 
  -5  -5   3      199.18      186.29      9.48 o 
  -4  -5   3      395.98      393.01     17.74 o 
  -3  -5   3     2617.91     2683.28     81.92 o 
  -2  -5   3     2070.88     2110.68     68.13 o 
  -1  -5   3      483.09      526.40     21.41 o 
   0  -5   3     2422.55     2571.01     78.89 o 
   1  -5   3     2488.68     2475.59     58.40 o 
   2  -5   3       85.46       85.19      7.10 o 
   3  -5   3     1010.82      974.92     27.04 o 
   4  -5   3     1075.68      999.69     28.72 o 
   5  -5   3      515.59      513.65     19.14 o 
   6  -5   3       96.52       97.58     12.98 o 
   7  -5   3      144.64      154.24     12.45 o 
   8  -5   3       65.12       72.28     11.89 o 
  -7  -4   3      219.51      201.68     16.93 o 
  -5  -4   3     1504.89     1592.02     52.57 o 
  -4  -4   3     1365.42     1437.66     47.13 o 
  -3  -4   3      944.76      938.23     33.46 o 
  -2  -4   3     3555.51     3643.28    113.48 o 
  -1  -4   3    10117.82    10762.31    309.84 o 
   0  -4   3     1259.27     1192.08     41.44 o 
   1  -4   3      838.53      799.47     20.85 o 
   2  -4   3     3907.40     3798.03     71.47 o 
   3  -4   3      756.12      770.82     22.42 o 
   4  -4   3       67.66       68.25      7.90 o 
   5  -4   3      818.17      799.28     25.51 o 
   6  -4   3      503.22      490.93     19.60 o 
   7  -4   3       35.67       50.34      8.02 o 
   8  -4   3       20.98       26.24      6.46 o 
  -7  -3   3      221.38      211.48     16.65 o 
  -4  -3   3     1364.48     1347.77     45.23 o 
  -3  -3   3     4387.94     4490.45    135.93 o 
  -2  -3   3     3856.45     3945.91    117.71 o 
  -1  -3   3      668.68      682.69     25.56 o 
   0  -3   3     2010.31     1967.63     44.45 o 
   1  -3   3     2491.02     2505.99     56.66 o 
   2  -3   3      286.71      262.71      9.81 o 
   3  -3   3      233.57      233.28     10.13 o 
   4  -3   3      506.12      465.62     47.29 o 
   5  -3   3      700.88      688.32     22.79 o 
   6  -3   3       25.14       34.71      6.21 o 
   7  -3   3      208.66      228.51     33.60 o 
   8  -3   3       63.23       78.39      9.71 o 
  -3  -2   3      387.56      417.40     17.54 o 
  -2  -2   3     3681.54     3913.31     85.35 o 
  -1  -2   3     4670.59     5064.22    149.20 o 
   0  -2   3     1631.94     1641.69     37.60 o 
   1  -2   3      135.28      128.25      5.80 o 
   2  -2   3      294.48      286.95     10.22 o 
   3  -2   3     1144.95     1220.70     31.59 o 
   4  -2   3        4.64        1.56      3.12 o 
   5  -2   3      326.99      315.50     13.73 o 
   6  -2   3      238.70      235.12     12.58 o 
   7  -2   3       37.52       44.44      9.01 o 
   8  -2   3       11.66       15.52      9.80 o 
  -3  -1   3     4253.66     4354.40    141.50 o 
  -2  -1   3      539.42      495.50     28.26 o 
  -1  -1   3     3212.75     3525.18     77.13 o 
   0  -1   3     2720.68     2817.08     62.44 o 
   1  -1   3     2669.77     2587.32     58.19 o 
   2  -1   3     1056.15     1121.04     28.22 o 
   3  -1   3      855.11      860.16     23.72 o 
   4  -1   3      962.61      916.27     38.38 o 
   5  -1   3      277.05      259.66     13.65 o 
   6  -1   3       54.20       54.68      7.14 o 
   7  -1   3      140.20      150.66     11.50 o 
   8  -1   3      149.35      153.95     20.88 o 
  -9   0   3        0.10        0.00     46.92 o 
  -8   0   3      254.50      729.45     56.96 o 
  -5   0   3     2224.82     2441.45     87.36 o 
  -4   0   3      658.85      661.73     27.74 o 
  -3   0   3      157.94      172.70      9.96 o 
  -2   0   3     2586.56     2724.80     89.25 o 
  -1   0   3     2522.66     2529.52     56.39 o 
   0   0   3      242.14      255.86      8.72 o 
   1   0   3     1403.55     1371.46     34.63 o 
   2   0   3     5450.40     5655.82    123.34 o 
   3   0   3     1295.85     1211.85     31.09 o 
   4   0   3      125.81      126.17      7.75 o 
   5   0   3      194.25      197.46     10.35 o 
   6   0   3      603.27      597.82     21.08 o 
   7   0   3       65.89       66.80     13.83 o 
   8   0   3       51.62       43.01     12.34 o 
  -9   1   3      107.67      343.58     54.62 o 
  -8   1   3        8.32       12.38      6.83 o 
  -7   1   3       86.81       90.73     10.20 o 
  -6   1   3     1692.30     1775.57     48.83 o 
  -5   1   3      314.08      312.67     13.07 o 
  -4   1   3     1395.22     1370.63     51.08 o 
  -3   1   3     4248.10     4379.47    143.59 o 
  -2   1   3      571.19      531.68     21.20 o 
  -1   1   3     3194.15     3269.67     72.04 o 
   0   1   3     2785.06     2894.14     64.61 o 
   1   1   3     2656.36     2603.92     58.75 o 
   2   1   3     1008.68     1086.03     27.39 o 
   3   1   3      903.93      885.07     32.31 o 
   4   1   3     1019.82     1035.58     28.21 o 
   5   1   3      268.58      251.48     11.52 o 
   6   1   3       57.06       48.86     11.77 o 
   7   1   3      136.37      174.07     21.08 o 
   8   1   3      153.99      183.34     22.78 o 
  -9   2   3       27.32       44.36     10.00 o 
  -8   2   3      751.11      934.00    236.17 o 
  -7   2   3      498.62      554.57     66.98 o 
  -6   2   3       48.73       51.45      6.76 o 
  -5   2   3     2203.02     2278.58     57.92 o 
  -4   2   3     3634.82     3758.50     88.99 o 
  -3   2   3      393.66      395.93     12.62 o 
  -2   2   3     3545.43     3659.41    120.25 o 
  -1   2   3     4519.65     4624.84    100.71 o 
   0   2   3     1704.07     1793.92     41.72 o 
   1   2   3      111.65      119.17      5.99 o 
   2   2   3      297.05      264.51     15.70 o 
   3   2   3     1118.51     1123.54     29.08 o 
   4   2   3        4.74        3.36      4.15 o 
   5   2   3      314.40      279.03     12.03 o 
   6   2   3      239.10      211.68     19.59 o 
   7   2   3       37.09       47.41     13.34 o 
   8   2   3       13.70       20.36     10.60 o 
  -9   3   3       93.72      120.80     39.28 o 
  -8   3   3       63.76       77.30     10.74 o 
  -7   3   3      208.03      224.60     14.79 o 
  -6   3   3     1526.70     1505.99     42.47 o 
  -5   3   3      822.66      764.91     91.95 o 
  -4   3   3     1318.65     1312.06     44.40 o 
  -3   3   3     4368.96     4632.00    105.92 o 
  -2   3   3     3823.96     3902.05    128.88 o 
  -1   3   3      681.48      677.36     17.99 o 
   0   3   3     1891.17     2029.46     47.45 o 
   1   3   3     2563.15     2585.62     58.77 o 
   2   3   3      289.02      284.28     10.05 o 
   3   3   3      232.33      213.63      8.91 o 
   4   3   3      474.09      430.81     14.66 o 
   5   3   3      658.83      662.46     35.03 o 
   6   3   3       27.71       35.88     10.60 o 
   7   3   3      200.54      201.32     21.89 o 
   8   3   3       62.58       82.08     15.92 o 
  -9   4   3       35.92       55.48     10.03 o 
  -8   4   3      554.54      629.69     33.68 o 
  -7   4   3      224.55      237.70     16.06 o 
  -6   4   3      130.87      135.33      9.69 o 
  -5   4   3     1518.74     1500.40     55.77 o 
  -4   4   3     1378.92     1363.23     36.30 o 
  -3   4   3      960.68      999.00     35.96 o 
  -2   4   3     3623.44     3936.48     89.03 o 
  -1   4   3    10138.90    10685.27    342.09 o 
   0   4   3     1337.02     1302.03     25.19 o 
   1   4   3      823.43      802.39     21.19 o 
   2   4   3     3941.33     3983.16    129.97 o 
   3   4   3      783.75      768.38     21.04 o 
   4   4   3       65.90       75.22     11.77 o 
   5   4   3      846.27      812.58     40.39 o 
   6   4   3      504.25      513.10     32.05 o 
   7   4   3       32.16       41.92     12.98 o 
   8   4   3       20.76       20.32      9.63 o 
  -9   5   3       70.87      109.21     22.45 o 
  -8   5   3       67.50       79.75     11.17 o 
  -7   5   3      172.83      166.93     11.64 o 
  -6   5   3      830.98      746.74     33.44 o 
  -5   5   3      199.07      203.89     10.26 o 
  -4   5   3      390.80      393.60     14.08 o 
  -3   5   3     2518.57     2633.27     63.78 o 
  -2   5   3     2096.25     2235.00     52.51 o 
  -1   5   3      495.44      540.87     24.79 o 
   0   5   3     2477.43     2529.02     47.40 o 
   1   5   3     2519.48     2518.85     47.47 o 
   2   5   3       85.55       89.80      5.32 o 
   3   5   3     1069.56     1048.53     45.43 o 
   4   5   3     1108.74     1051.67     46.88 o 
   5   5   3      522.78      494.27     29.63 o 
   6   5   3       95.32       64.38     14.35 o 
   7   5   3      143.73      164.60     20.80 o 
   8   5   3       66.78       97.76     17.66 o 
  -9   6   3       25.68       37.09     13.06 o 
  -8   6   3      163.48      195.07     22.90 o 
  -7   6   3       57.30       77.38     17.94 o 
  -6   6   3       20.30       27.37      5.41 o 
  -5   6   3     1061.07      992.67     29.89 o 
  -4   6   3     1785.56     1788.30     46.18 o 
  -3   6   3      191.66      163.05      8.61 o 
  -2   6   3       80.96       75.79      7.88 o 
  -1   6   3     2081.56     2067.78     49.05 o 
   0   6   3      838.67      822.98     17.50 o 
   1   6   3      613.10      602.12     13.87 o 
   2   6   3     3109.48     3090.98     58.16 o 
   3   6   3      885.70      823.94     25.67 o 
   4   6   3       67.58       72.72     12.46 o 
   5   6   3      161.46      170.28     18.38 o 
   6   6   3      159.93      158.31     19.03 o 
   7   6   3       10.56       15.84      5.83 o 
   8   6   3       18.74       33.42     12.34 o 
  -9   7   3       91.84      121.82     21.45 o 
  -8   7   3        8.96       12.54      9.47 o 
  -7   7   3      186.11      193.06     20.16 o 
  -6   7   3      787.68      746.22     32.79 o 
  -5   7   3      486.95      463.64     17.44 o 
  -4   7   3      491.27      486.11     16.88 o 
  -3   7   3     2107.84     2198.97     73.41 o 
  -2   7   3     2213.72     2302.49     56.23 o 
  -1   7   3       44.05       45.23      8.26 o 
   0   7   3     1692.17     1589.07     31.57 o 
   1   7   3     2143.58     2195.68     44.71 o 
   2   7   3      658.09      649.32     21.08 o 
   3   7   3      630.40      596.20     20.98 o 
   4   7   3      781.95      755.92     53.53 o 
   5   7   3       79.96       84.43      8.94 o 
   6   7   3       61.23       64.52      8.76 o 
   7   7   3       96.56      102.64     19.77 o 
  -8   8   3      109.73      113.00     18.02 o 
  -7   8   3       94.64       74.82     14.75 o 
  -6   8   3       20.34       21.93      8.59 o 
  -5   8   3      196.83      174.11     16.25 o 
  -4   8   3      182.47      187.98     16.29 o 
  -3   8   3      271.93      275.37     19.51 o 
  -2   8   3     1016.09      947.89     94.92 o 
  -1   8   3     2318.85     2320.36     57.00 o 
   0   8   3      988.63      931.88     26.10 o 
   1   8   3      489.64      481.42     17.08 o 
   2   8   3     1809.59     1709.37     44.81 o 
   3   8   3       97.01       95.57     12.26 o 
   4   8   3      235.69      209.58     11.88 o 
   5   8   3      419.95      389.96     18.02 o 
   6   8   3      143.76      159.09     12.99 o 
   7   8   3        8.13       14.96      6.24 o 
  -8   9   3        2.14        6.17      8.47 o 
  -7   9   3       64.78       66.31     13.99 o 
  -6   9   3      219.01      223.29     19.59 o 
  -5   9   3      100.29      123.96     15.52 o 
  -4   9   3      166.17      175.84     16.13 o 
  -3   9   3      712.83      647.54     32.53 o 
  -2   9   3      616.38      600.33     30.80 o 
  -1   9   3      145.01      147.02     14.03 o 
   0   9   3     1340.53     1369.88     37.64 o 
   1   9   3     1365.12     1329.35     36.79 o 
   2   9   3       68.72       69.75      9.98 o 
   3   9   3      305.14      273.02     18.83 o 
   4   9   3      703.76      718.49     37.99 o 
   5   9   3      185.84      192.26     12.80 o 
   6   9   3       54.35       67.63     15.56 o 
   7   9   3      101.40      114.67     12.69 o 
  -8  10   3      101.22       73.29     15.32 o 
  -7  10   3       43.00       42.25     12.05 o 
  -6  10   3       15.63       13.99      8.67 o 
  -5  10   3      453.89      496.89     30.27 o 
  -4  10   3      786.78      674.95     35.60 o 
  -3  10   3      126.63      114.45     14.19 o 
  -2  10   3      339.69      351.73     23.18 o 
  -1  10   3     1130.79     1036.15     45.75 o 
   0  10   3      390.75      392.00     24.27 o 
   1  10   3      477.09      502.29     28.74 o 
   2  10   3     1045.82     1014.31     31.10 o 
   3  10   3      695.41      669.21     23.84 o 
   4  10   3       64.52       61.60     16.29 o 
   5  10   3      144.41      149.07     12.02 o 
   6  10   3       91.19      114.70     11.46 o 
   7  10   3        7.59       12.61      6.31 o 
  -7  11   3      137.33      124.53     18.06 o 
  -6  11   3      324.35      280.94     22.78 o 
  -5  11   3      118.99       95.98     14.84 o 
  -4  11   3       34.29       28.42      9.55 o 
  -3  11   3     1150.60     1147.50     51.04 o 
  -2  11   3     1265.88     1157.86     51.64 o 
  -1  11   3       24.30       11.45      8.47 o 
   0  11   3      538.32      520.43     29.67 o 
   1  11   3      706.06      696.52     36.16 o 
   2  11   3      227.58      231.19     19.23 o 
   3  11   3      116.86      130.09     17.05 o 
   4  11   3      384.92      378.79     18.14 o 
   5  11   3      103.31      102.52     10.53 o 
   6  11   3       10.17       15.44      6.05 o 
  -7  12   3       81.95       79.25     15.44 o 
  -6  12   3       14.59       29.67     10.08 o 
  -5  12   3      440.47      473.35     30.68 o 
  -4  12   3      485.01      444.97     28.50 o 
  -3  12   3       29.11       17.50      8.95 o 
  -2  12   3      381.23      430.46     28.06 o 
  -1  12   3      599.50      586.35     32.77 o 
   0  12   3      524.31      464.92     28.86 o 
   1  12   3       72.98       89.29     14.07 o 
   2  12   3      662.10      642.14     35.31 o 
   3  12   3      132.57      130.57     17.13 o 
   4  12   3       18.25       31.93      9.43 o 
   5  12   3      127.64      139.48     18.79 o 
   6  12   3       48.59       76.31     15.76 o 
  -6  13   3      126.59      126.74     18.26 o 
  -5  13   3       14.16        7.66      8.18 o 
  -4  13   3       89.46       94.69     15.72 o 
  -3  13   3      358.59      391.39     27.37 o 
  -2  13   3      318.47      316.37     24.79 o 
  -1  13   3       42.19       76.63     14.03 o 
   0  13   3      554.01      534.42     31.97 o 
   1  13   3      314.27      287.07     22.74 o 
   2  13   3       49.36       37.61     10.68 o 
   3  13   3      203.51      204.67     19.39 o 
   4  13   3      173.20      212.49     20.04 o 
   5  13   3       61.00       56.88     12.62 o 
  -6  14   3        1.13        0.00      8.47 o 
  -5  14   3      163.07      162.70     19.91 o 
  -4  14   3       91.49       96.55     16.29 o 
  -3  14   3        0.89        0.00      7.98 o 
  -2  14   3      135.24      171.89     19.79 o 
  -1  14   3      316.95      280.49     22.74 o 
   0  14   3      105.75       72.56     14.23 o 
   1  14   3       56.98       76.67     14.27 o 
   2  14   3      245.82      218.70     20.44 o 
   3  14   3      177.31      174.92     20.20 o 
   4  14   3       26.51       19.15      8.18 o 
   5  14   3       69.27       69.46     15.16 o 
  -5  15   3       71.55       63.81     15.00 o 
  -4  15   3       61.60       90.95     17.21 o 
  -3  15   3      238.62      253.93     24.03 o 
  -2  15   3       41.24       27.94     11.01 o 
  -1  15   3       15.04       44.02     12.26 o 
   0  15   3      336.49      357.33     27.01 o 
   1  15   3      157.86      157.66     19.63 o 
   2  15   3       19.56       17.33      8.71 o 
   3  15   3       69.77       96.79     16.04 o 
   4  15   3       81.57       85.26     15.52 o 
  -4  16   3      124.63      137.75     21.37 o 
  -3  16   3       10.42        0.56      8.75 o 
  -2  16   3       82.62       97.92     16.93 o 
  -1  16   3      127.95      130.33     18.58 o 
   0  16   3       27.10       16.81     10.04 o 
   1  16   3       88.21      109.25     16.89 o 
   2  16   3       99.94      106.59     17.09 o 
   3  16   3       52.62       47.93     12.30 o 
  -3  17   3       99.80      132.79     20.84 o 
  -2  17   3       75.38      103.00     18.58 o 
  -1  17   3       26.16       44.71     13.46 o 
   0  17   3      100.54       98.16     17.33 o 
   1  17   3       19.82       15.00      8.95 o 
   2  17   3        3.95       17.70      9.68 o 
  -2  18   3       53.01       92.11     19.19 o 
  -1  18   3      106.75      126.98     20.76 o 
   0  18   3       37.59       43.98     13.38 o 
  -3 -17   4      138.42      176.77     22.90 o 
  -2 -17   4       36.93       44.71     11.65 o 
  -1 -17   4       33.04       49.06     12.21 o 
  -4 -16   4      101.18      129.48     20.12 o 
  -3 -16   4       28.91       32.61     10.28 o 
  -2 -16   4       76.46       81.43     15.00 o 
  -1 -16   4      153.45      169.76     19.63 o 
   0 -16   4       40.51       57.16     12.26 o 
   2 -16   4      109.79      166.01     18.14 o 
  -5 -15   4       11.18       11.81      8.91 o 
  -4 -15   4       67.36       60.35     13.59 o 
  -3 -15   4       88.42       92.44     15.76 o 
  -2 -15   4       42.18       49.95     12.05 o 
  -1 -15   4       41.71       35.15      9.59 o 
   0 -15   4      207.85      225.63     20.20 o 
   1 -15   4      119.29      150.33     16.04 o 
   2 -15   4       22.72       26.97      9.39 o 
   3 -15   4      103.51      117.79     15.84 o 
  -6 -14   4       31.08       28.66     11.33 o 
  -5 -14   4      128.18      144.08     20.20 o 
  -4 -14   4       60.29       66.68     13.26 o 
  -3 -14   4       16.14       29.63      9.27 o 
  -2 -14   4      216.14      250.95     21.37 o 
  -1 -14   4      317.94      360.76     25.64 o 
   0 -14   4       17.03       18.87      8.06 o 
   1 -14   4      128.85      140.17     15.32 o 
   2 -14   4      261.34      268.88     19.91 o 
   3 -14   4       53.93       82.52     13.87 o 
   4 -14   4        3.04        8.51      7.05 o 
  -6 -13   4      114.84      109.69     18.34 o 
  -5 -13   4       11.32       12.50      9.23 o 
  -4 -13   4      268.39      248.12     21.93 o 
  -3 -13   4      525.12      487.98     31.69 o 
  -2 -13   4      136.15      139.16     16.85 o 
  -1 -13   4      251.33      298.19     22.33 o 
   0 -13   4      750.28      751.39     25.49 o 
   1 -13   4      245.37      254.37     18.58 o 
   2 -13   4        1.86        5.52      7.70 o 
   3 -13   4      195.56      216.03     18.30 o 
   4 -13   4      164.37      173.99     18.42 o 
   5 -13   4        8.24       14.71      7.98 o 
  -7 -12   4       72.46       77.52     15.76 o 
  -6 -12   4       89.45       79.50     15.88 o 
  -5 -12   4      436.90      422.76     30.64 o 
  -4 -12   4      231.18      212.21     19.55 o 
  -3 -12   4       22.16       15.92      7.74 o 
  -2 -12   4      682.23      664.03     36.40 o 
  -1 -12   4      471.60      475.94     18.33 o 
   0 -12   4       58.61       45.57      6.82 o 
   1 -12   4      255.13      289.17     13.84 o 
   2 -12   4      372.71      377.41     23.10 o 
   3 -12   4       23.27       21.24      8.99 o 
   4 -12   4       51.15       62.93     12.38 o 
   5 -12   4      112.65      138.43     16.85 o 
  -7 -11   4      150.37      174.11     21.16 o 
  -6 -11   4      109.72       99.77     16.57 o 
  -5 -11   4        4.74       15.84      8.83 o 
  -4 -11   4      351.59      338.30     25.48 o 
  -3 -11   4      642.01      616.46     34.99 o 
  -2 -11   4      144.06      148.39      9.54 o 
  -1 -11   4       94.70      112.62      8.87 o 
   0 -11   4      592.53      613.33     21.29 o 
   1 -11   4      158.57      161.36      9.83 o 
   2 -11   4       58.46       81.07     11.89 o 
   3 -11   4      201.84      209.06     17.09 o 
   4 -11   4      164.58      157.82     16.93 o 
   5 -11   4        3.13        1.69      6.33 o 
   6 -11   4       13.17       14.15      8.87 o 
  -8 -10   4       84.53      103.04     16.93 o 
  -7 -10   4       57.51       37.37     12.34 o 
  -6 -10   4       74.14       71.55     14.35 o 
  -5 -10   4      724.14      665.48     37.97 o 
  -4 -10   4      566.90      533.74     32.25 o 
  -3 -10   4      311.46      322.70     23.18 o 
  -2 -10   4      842.69      925.13     27.80 o 
  -1 -10   4      697.43      694.57     22.61 o 
   0 -10   4       21.04       24.75      4.95 o 
   1 -10   4      390.70      380.51     15.36 o 
   2 -10   4      675.72      667.90     31.32 o 
   3 -10   4      309.17      285.17     19.79 o 
   4 -10   4       51.23       48.01     10.68 o 
   5 -10   4      127.02      139.52     16.85 o 
   6 -10   4       46.22       41.56     10.28 o 
  -8  -9   4       14.18       26.20     11.05 o 
  -7  -9   4      243.93      222.61     21.61 o 
  -6  -9   4      414.27      371.68     27.05 o 
  -5  -9   4       44.07       33.18     10.40 o 
  -4  -9   4      466.18      449.44     28.50 o 
  -3  -9   4     1931.80     1892.49     48.72 o 
  -2  -9   4      183.78      181.37      9.93 o 
  -1  -9   4      632.35      626.85     20.62 o 
   0  -9   4     1240.93     1265.02     34.90 o 
   1  -9   4     1060.53      964.78     28.33 o 
   2  -9   4       26.01       26.08      7.98 o 
   3  -9   4      243.64      213.62     16.85 o 
   4  -9   4      189.09      179.63     16.61 o 
   5  -9   4       95.17      104.73     13.99 o 
   6  -9   4       15.83       22.41      6.69 o 
  -8  -8   4      132.56      109.49     16.53 o 
  -7  -8   4      123.05      107.35     16.00 o 
  -6  -8   4       80.86       66.19     12.62 o 
  -5  -8   4      886.86      831.65     42.45 o 
  -4  -8   4      344.60      313.89     22.49 o 
  -3  -8   4      462.97      459.69     17.86 o 
  -2  -8   4     1310.35     1267.18     44.83 o 
  -1  -8   4      730.59      752.28     23.32 o 
   0  -8   4       13.49       19.88      4.17 o 
   1  -8   4      377.54      345.04     13.54 o 
   2  -8   4      269.97      253.44     17.09 o 
   3  -8   4      360.00      322.66     19.75 o 
   4  -8   4      196.43      148.67     14.51 o 
   5  -8   4      251.56      209.42     16.97 o 
   6  -8   4      123.54      131.34     15.24 o 
   7  -8   4        3.26       15.08      7.86 o 
  -8  -7   4       19.06       17.13      9.27 o 
  -7  -7   4      346.74      313.63     23.91 o 
  -6  -7   4      725.51      680.92     37.21 o 
  -5  -7   4       45.05       57.20     10.92 o 
  -4  -7   4      171.47      165.72      9.65 o 
  -3  -7   4      967.03      905.86     34.27 o 
  -2  -7   4      567.35      559.14     23.80 o 
  -1  -7   4      432.88      428.33     16.21 o 
   0  -7   4     1439.61     1443.02     53.86 o 
   1  -7   4      527.55      557.52     26.16 o 
   2  -7   4      360.72      346.81     19.71 o 
   3  -7   4      282.48      244.90     16.93 o 
   4  -7   4      195.29      160.69     13.67 o 
   5  -7   4       42.12       44.59      9.15 o 
   6  -7   4       86.84       88.93     12.54 o 
   7  -7   4      101.35      115.33     15.72 o 
  -8  -6   4      198.58      196.48     19.15 o 
  -7  -6   4      117.92      102.07     14.03 o 
  -6  -6   4       92.30       86.15     12.62 o 
  -5  -6   4     1050.97     1047.00     39.10 o 
  -4  -6   4      594.26      572.40     25.03 o 
  -3  -6   4      151.18      129.24     11.01 o 
  -2  -6   4     2494.78     2501.75     79.62 o 
  -1  -6   4      390.70      368.58     18.26 o 
   0  -6   4       13.93       28.06      6.41 o 
   1  -6   4     1012.24     1011.16     28.16 o 
   3  -6   4       50.93       52.45      8.87 o 
   4  -6   4      257.33      243.31     12.16 o 
   5  -6   4      306.64      281.90     14.17 o 
   6  -6   4       86.75       96.99     13.10 o 
   7  -6   4       13.09       22.74      7.50 o 
  -8  -5   4       81.88       75.79     12.82 o 
  -7  -5   4      279.68      293.43     21.73 o 
  -6  -5   4      468.52      444.93     22.13 o 
  -5  -5   4       38.95       32.33      7.01 o 
  -4  -5   4     1884.72     1884.93     62.44 o 
  -3  -5   4     2536.00     2484.70     79.21 o 
  -2  -5   4     4698.65     4666.21    140.37 o 
  -1  -5   4     1106.00     1039.10     37.89 o 
   0  -5   4     3201.47     3280.67    101.06 o 
   1  -5   4     1247.25     1212.16     43.13 o 
   2  -5   4       39.96       35.25      3.34 o 
   3  -5   4      898.91      821.68     24.33 o 
   4  -5   4      917.41      838.93     25.89 o 
   5  -5   4       88.56      102.44      9.14 o 
   6  -5   4       41.33       43.29      7.41 o 
   7  -5   4       80.11       69.24      9.27 o 
  -7  -4   4      129.31      153.55     13.91 o 
  -6  -4   4      515.19      509.59     24.99 o 
  -5  -4   4     1664.93     1700.18     57.85 o 
  -4  -4   4     1138.71     1173.09     41.88 o 
  -3  -4   4      226.51      228.65     13.00 o 
  -2  -4   4     9518.97    10165.00    295.05 o 
  -1  -4   4     1609.80     1555.82     52.49 o 
   0  -4   4     1248.69     1230.34     43.13 o 
   1  -4   4     1177.32     1128.78     28.65 o 
   2  -4   4     3013.56     3029.04     69.78 o 
   3  -4   4      515.94      487.33     16.71 o 
   4  -4   4       96.87       88.93      7.86 o 
   5  -4   4     1014.14      937.61     28.93 o 
   6  -4   4      142.68      133.48     10.90 o 
   7  -4   4        5.74       14.28      5.24 o 
  -6  -3   4      704.97      734.21     31.56 o 
  -5  -3   4       57.16       58.37      8.10 o 
  -4  -3   4      646.92      667.75     19.10 o 
  -3  -3   4     1156.03     1200.81     29.77 o 
  -2  -3   4      515.45      546.76     23.26 o 
  -1  -3   4      517.52      489.31     21.69 o 
   0  -3   4     4042.00     4150.83     91.37 o 
   1  -3   4     2789.17     2917.26     66.29 o 
   2  -3   4      147.47      148.92      8.20 o 
   3  -3   4     1001.84      963.86     27.07 o 
   4  -3   4      518.90      474.81     17.20 o 
   5  -3   4       12.25       13.64      4.47 o 
   6  -3   4      216.40      189.87     11.98 o 
   7  -3   4      170.22      167.82     12.73 o 
  -9  -2   4      122.91     1083.32    138.51 o 
  -8  -2   4      306.47      855.15     61.19 o 
  -5  -2   4      710.41      743.37     22.07 o 
  -4  -2   4     1606.01     1642.80     39.91 o 
  -3  -2   4      164.80      172.14      7.15 o 
  -2  -2   4     1030.58     1074.83     26.25 o 
  -1  -2   4     4159.51     4314.35     94.48 o 
   0  -2   4      513.08      483.32     21.85 o 
   1  -2   4     1292.58     1263.60     43.62 o 
   2  -2   4     2395.38     2420.18     56.60 o 
   3  -2   4      446.64      462.24     15.90 o 
   4  -2   4      404.86      367.06     14.63 o 
   5  -2   4      870.26      804.87     25.56 o 
   6  -2   4      102.25       93.51      9.18 o 
   7  -2   4       12.10       15.05      5.53 o 
   8  -2   4       84.21       88.65     16.89 o 
  -9  -1   4       42.54      171.69     46.08 o 
  -8  -1   4        8.97       44.83     16.81 o 
  -7  -1   4      346.59      414.41     28.34 o 
  -6  -1   4      572.04      620.21     31.00 o 
  -5  -1   4      179.57      173.99     12.46 o 
  -4  -1   4      392.10      363.88     12.55 o 
  -3  -1   4     2075.50     2131.35     49.40 o 
  -2  -1   4     1763.19     1828.16     42.42 o 
  -1  -1   4      351.84      342.68     17.19 o 
   0  -1   4     3822.64     3990.12     88.18 o 
   1  -1   4     3227.11     3187.56     71.73 o 
   2  -1   4      370.12      354.35     12.56 o 
   3  -1   4     2145.14     2112.08     51.11 o 
   4  -1   4     1076.66      973.83     47.41 o 
   5  -1   4       24.91       22.55      4.88 o 
   6  -1   4      246.28      239.64     12.79 o 
   7  -1   4      101.35       88.20     16.25 o 
   8  -1   4        8.81       14.27      9.72 o 
  -9   0   4      166.11      410.87     48.74 o 
  -8   0   4      115.84      178.91     24.03 o 
  -7   0   4        0.20        4.31      6.73 o 
  -6   0   4      227.11      236.11     17.33 o 
  -5   0   4      248.34      227.32     14.75 o 
  -4   0   4     1436.28     1450.61     52.85 o 
  -3   0   4        8.58       10.47      2.65 o 
  -2   0   4     2573.03     2559.76     58.02 o 
  -1   0   4     2842.36     2941.11     66.22 o 
   0   0   4     1302.46     1274.46     31.38 o 
   1   0   4     2053.51     2095.83     48.97 o 
   2   0   4     2269.26     2057.59     48.89 o 
   3   0   4     1159.48     1155.46     30.86 o 
   4   0   4       86.99       64.36     11.31 o 
   5   0   4      317.90      310.92     13.59 o 
   6   0   4      175.86      169.29     10.73 o 
   7   0   4        0.82        0.00      8.30 o 
   8   0   4       33.24       44.59     12.38 o 
  -9   1   4       40.48       87.24     25.84 o 
  -8   1   4        8.53       24.39     12.94 o 
  -7   1   4      359.42      395.67     26.85 o 
  -6   1   4      578.96      548.53     28.58 o 
  -5   1   4      170.58      155.32     12.17 o 
  -4   1   4      405.93      379.82     18.99 o 
  -3   1   4     2156.11     2171.43     74.54 o 
  -2   1   4     1734.39     1768.65     41.58 o 
  -1   1   4      373.21      363.31     11.84 o 
   0   1   4     3923.67     4184.39     92.70 o 
   1   1   4     3197.55     3223.91     72.85 o 
   2   1   4      370.31      366.16     12.78 o 
   3   1   4     2120.89     2101.61     50.83 o 
   4   1   4     1093.97      991.37     28.06 o 
   5   1   4       23.27       23.40      4.95 o 
   6   1   4      244.13      214.02     19.79 o 
   7   1   4      100.07      118.44     18.46 o 
   8   1   4        8.40       15.76     10.12 o 
  -9   2   4      121.28      260.90     33.54 o 
  -8   2   4      314.91      419.13     31.56 o 
  -7   2   4      145.05      153.51     17.17 o 
  -6   2   4       56.87       58.09     10.04 o 
  -5   2   4      696.46      712.24     32.13 o 
  -4   2   4     1619.33     1650.23     60.47 o 
  -3   2   4      170.95      182.25     11.81 o 
  -2   2   4      984.13      990.00     25.37 o 
  -1   2   4     4280.07     4523.38     99.68 o 
   0   2   4      526.39      533.04     16.09 o 
   1   2   4     1267.87     1260.89     31.81 o 
   2   2   4     2264.38     2254.76     53.15 o 
   3   2   4      443.60      408.05     15.90 o 
   4   2   4      385.32      381.21     34.14 o 
   5   2   4      822.45      777.55     39.43 o 
   6   2   4      108.05      118.48     17.50 o 
   7   2   4       11.23        3.91      9.47 o 
   8   2   4       83.02       97.84     18.10 o 
  -9   3   4       32.95       55.83     18.46 o 
  -8   3   4      229.40      268.60     24.39 o 
  -7   3   4      325.74      307.19     15.17 o 
  -6   3   4      731.85      743.35     24.53 o 
  -5   3   4       53.16       61.92      6.27 o 
  -4   3   4      657.44      611.66     27.98 o 
  -3   3   4     1220.04     1286.98     48.46 o 
  -2   3   4      468.55      451.13     14.15 o 
  -1   3   4      496.50      490.72     15.00 o 
   0   3   4     3846.18     4163.47     92.84 o 
   1   3   4     2792.23     3062.60     70.01 o 
   2   3   4      153.40      149.18      7.93 o 
   3   3   4      994.11      934.56     38.66 o 
   4   3   4      485.19      448.27     15.86 o 
   5   3   4       14.73       14.35      8.30 o 
   6   3   4      221.96      212.29     21.93 o 
   7   3   4      166.89      187.86     22.17 o 
  -9   4   4      175.16      293.31     31.56 o 
  -8   4   4      117.84      147.79     20.40 o 
  -7   4   4      136.04      153.79     17.25 o 
  -6   4   4      519.40      550.43     37.53 o 
  -5   4   4     1698.88     1668.71     44.18 o 
  -4   4   4     1149.47     1161.12     31.42 o 
  -3   4   4      208.93      190.64     13.30 o 
  -2   4   4     9495.46    10099.53    324.64 o 
  -1   4   4     1651.50     1598.73     38.62 o 
   0   4   4     1222.77     1280.62     32.30 o 
   1   4   4     1199.71     1236.79     38.18 o 
   2   4   4     2940.54     2980.34     68.72 o 
   3   4   4      512.59      482.82     15.75 o 
   4   4   4       90.64       72.04     12.54 o 
   5   4   4     1004.79      994.63     47.81 o 
   6   4   4      147.73      151.29     19.63 o 
   7   4   4        5.96        9.23      9.15 o 
  -9   5   4      106.23      120.49     21.65 o 
  -8   5   4       86.25       89.78     17.01 o 
  -7   5   4      274.96      272.55     21.41 o 
  -6   5   4      475.65      427.35     25.80 o 
  -5   5   4       40.79       47.25      9.51 o 
  -4   5   4     1928.26     1620.36     62.36 o 
  -3   5   4     2553.34     2554.89     90.54 o 
  -2   5   4     4549.15     4801.22    160.00 o 
  -1   5   4     1152.35     1158.15     29.59 o 
   0   5   4     3176.96     3296.00     61.37 o 
   1   5   4     1227.48     1232.12     25.61 o 
   2   5   4       37.89       32.97      4.45 o 
   3   5   4      901.73      907.15     42.01 o 
   4   5   4      936.09      888.65     43.05 o 
   5   5   4       78.43       89.82     15.20 o 
   6   5   4       33.47       32.29     12.58 o 
   7   5   4       81.86      100.78     17.17 o 
  -9   6   4       43.02       71.76     16.77 o 
  -8   6   4      203.59      226.27     22.05 o 
  -7   6   4      122.62      133.39     16.85 o 
  -6   6   4       99.23      110.62     14.35 o 
  -5   6   4     1074.52     1043.85     45.84 o 
  -4   6   4      601.12      545.43     28.22 o 
  -3   6   4      145.29      135.37     12.58 o 
  -2   6   4     2691.80     2736.17     96.47 o 
  -1   6   4      419.65      386.98     13.29 o 
   0   6   4       15.88       16.99      3.59 o 
   1   6   4     1041.83     1061.97     22.61 o 
   2   6   4     1245.79     1204.38     74.30 o 
   3   6   4       51.91       52.25     11.45 o 
   4   6   4      233.91      260.98     20.76 o 
   5   6   4      326.84      331.93     25.24 o 
   6   6   4       94.42      114.53     18.14 o 
   7   6   4       13.38       37.93     13.02 o 
  -9   7   4      137.46      167.22     23.02 o 
  -8   7   4       16.58       12.21     10.36 o 
  -7   7   4      335.39      307.99     24.07 o 
  -6   7   4      731.63      695.71     36.48 o 
  -5   7   4       40.64       52.77     10.72 o 
  -4   7   4      202.05      218.90     17.13 o 
  -3   7   4      961.32      899.78     39.67 o 
  -2   7   4      569.81      525.51     27.29 o 
  -1   7   4      441.02      428.04     23.62 o 
   0   7   4     1394.59     1408.81     78.45 o 
   1   7   4      510.62      546.44     17.22 o 
   2   7   4      371.67      375.37     14.67 o 
   3   7   4      286.51      292.75     18.28 o 
   4   7   4      204.08      175.73     12.80 o 
   5   7   4       38.64       34.64      6.82 o 
   6   7   4       83.84       85.14     10.18 o 
   7   7   4       99.75      122.17     12.78 o 
  -8   8   4      134.10      110.82     17.94 o 
  -7   8   4      124.76      110.01     16.41 o 
  -6   8   4       76.99       77.40     13.42 o 
  -5   8   4      891.19      892.76     42.73 o 
  -4   8   4      305.58      279.97     20.64 o 
  -3   8   4      455.09      455.61     26.32 o 
  -2   8   4     1288.72     1267.30     52.57 o 
  -1   8   4      697.47      659.15     32.33 o 
   0   8   4       13.45       15.91      3.83 o 
   1   8   4      383.66      395.71     24.55 o 
   2   8   4      237.60      216.56     19.35 o 
   3   8   4      327.96      325.29     14.68 o 
   4   8   4      190.26      164.75     18.28 o 
   5   8   4      247.07      234.28     13.95 o 
   6   8   4      121.82      138.42     28.84 o 
   7   8   4        2.80       13.22      8.18 o 
  -8   9   4       14.51       24.07     10.60 o 
  -7   9   4      245.35      202.69     21.29 o 
  -6   9   4      431.76      417.07     28.02 o 
  -5   9   4       42.66       37.45     10.72 o 
  -4   9   4      442.63      429.97     26.81 o 
  -3   9   4     1978.30     1800.15     70.83 o 
  -2   9   4      181.28      158.87     16.25 o 
  -1   9   4      623.07      565.99     30.19 o 
   0   9   4     1225.16     1228.56     52.77 o 
   1   9   4     1101.34     1102.83     49.34 o 
   2   9   4       23.37       18.66     10.04 o 
   3   9   4      227.07      193.38     18.58 o 
   4   9   4      193.25      218.57     20.88 o 
   5   9   4       91.60       79.50     14.55 o 
   6   9   4       14.07       27.53      9.51 o 
  -8  10   4       82.01       77.92     15.76 o 
  -7  10   4       52.37       40.59     12.09 o 
  -6  10   4       75.37       84.21     14.84 o 
  -5  10   4      736.28      720.95     38.78 o 
  -4  10   4      561.79      502.70     29.87 o 
  -3  10   4      311.76      317.42     23.58 o 
  -2  10   4      840.66      823.26     40.55 o 
  -1  10   4      723.36      728.16     37.01 o 
   0  10   4       26.31       35.68     10.68 o 
   1  10   4      376.88      378.78     25.32 o 
   2  10   4      657.21      626.42     34.67 o 
   3  10   4      319.08      303.43     23.06 o 
   4  10   4       49.66       56.24     13.14 o 
   5  10   4      128.76      139.84     18.75 o 
   6  10   4       42.37       45.47     12.90 o 
  -7  11   4      143.99      181.33     21.53 o 
  -6  11   4      108.26      122.27     17.86 o 
  -5  11   4        5.04        6.65      9.07 o 
  -4  11   4      337.81      333.26     24.51 o 
  -3  11   4      654.67      639.44     35.64 o 
  -2  11   4      140.49      126.66     16.29 o 
  -1  11   4       89.34       90.66     14.11 o 
   0  11   4      571.59      537.73     31.44 o 
   1  11   4      191.34      179.96     18.54 o 
   2  11   4       60.58       66.23     12.70 o 
   3  11   4      196.01      196.73     19.15 o 
   4  11   4      159.44      176.37     20.76 o 
   5  11   4        3.93       19.19      8.47 o 
   6  11   4       12.31       14.51     10.68 o 
  -7  12   4       72.82       60.47     13.59 o 
  -6  12   4       84.56       74.58     15.08 o 
  -5  12   4      429.85      461.26     31.20 o 
  -4  12   4      218.52      223.53     21.00 o 
  -3  12   4       24.68       44.83     12.50 o 
  -2  12   4      680.53      627.75     35.43 o 
  -1  12   4      459.16      406.35     26.93 o 
   0  12   4       55.47       50.55     12.05 o 
   1  12   4      256.72      232.68     20.28 o 
   2  12   4      383.46      329.43     24.87 o 
   3  12   4       18.92       28.18      9.63 o 
   4  12   4       56.73       89.57     15.60 o 
   5  12   4      116.71      131.90     18.91 o 
  -6  13   4      112.48      107.07     17.94 o 
  -5  13   4       10.39        5.72      9.11 o 
  -4  13   4      253.58      222.81     21.16 o 
  -3  13   4      532.43      489.51     32.45 o 
  -2  13   4      133.82      150.65     18.79 o 
  -1  13   4      244.72      241.35     21.04 o 
   0  13   4      758.48      735.90     40.23 o 
   1  13   4      239.00      228.61     20.40 o 
   2  13   4        1.23        7.22      7.58 o 
   3  13   4      194.29      250.54     22.17 o 
   4  13   4      175.32      192.49     22.29 o 
   5  13   4        7.57       23.46     10.64 o 
  -6  14   4       34.14       40.35     13.91 o 
  -5  14   4      131.90      120.62     18.42 o 
  -4  14   4       60.82       67.97     15.40 o 
  -3  14   4       14.54       19.71     10.48 o 
  -2  14   4      220.47      223.94     21.73 o 
  -1  14   4      317.17      300.01     24.31 o 
   0  14   4       19.90       24.11      9.92 o 
   1  14   4      137.39      133.56     17.94 o 
   2  14   4      276.45      307.22     24.87 o 
   3  14   4       57.15       91.31     15.40 o 
   4  14   4        2.77       23.14      9.72 o 
  -5  15   4       10.23        0.00      9.31 o 
  -4  15   4       68.41       66.15     14.96 o 
  -3  15   4       92.78      108.12     18.26 o 
  -2  15   4       45.53       57.97     13.83 o 
  -1  15   4       41.59       52.81     13.18 o 
   0  15   4      216.19      236.07     22.17 o 
   1  15   4      122.51      141.05     18.87 o 
   2  15   4       24.75       34.47     10.97 o 
   3  15   4      104.18      137.14     19.51 o 
  -4  16   4       93.57      118.28     20.80 o 
  -3  16   4       26.54       19.15     11.37 o 
  -2  16   4       75.16       78.65     15.80 o 
  -1  16   4      146.52      169.64     21.81 o 
   0  16   4       40.93       55.75     14.43 o 
   1  16   4       48.98       57.45     13.02 o 
   2  16   4      108.31      140.93     20.08 o 
  -3  17   4      134.80      153.71     22.90 o 
  -2  17   4       36.61       38.78     14.11 o 
  -1  17   4       32.35       30.72     12.62 o 
   0  17   4       64.82       64.42     15.84 o 
   1  17   4       70.16       74.82     15.56 o 
  -3 -16   5       12.47       13.67      9.59 o 
  -2 -16   5       87.41       91.83     16.00 o 
  -1 -16   5       54.72       54.66     12.74 o 
  -4 -15   5       81.87       98.97     17.09 o 
  -3 -15   5      183.11      201.20     20.60 o 
  -2 -15   5       16.85       24.67      8.87 o 
  -1 -15   5       66.68       96.43     15.76 o 
   1 -15   5       41.89       22.13      9.92 o 
   2 -15   5       37.62       51.12     11.77 o 
  -5 -14   5      109.07      126.02     19.35 o 
  -4 -14   5       35.80       51.24     12.01 o 
  -3 -14   5       34.92       46.36     10.97 o 
  -2 -14   5      154.74      175.72     18.26 o 
  -1 -14   5      132.23      136.18     16.93 o 
   0 -14   5        3.66        5.83      4.73 o 
   1 -14   5      113.03      111.30     15.16 o 
   2 -14   5       60.73       53.01     11.77 o 
   3 -14   5       27.98       44.87     11.33 o 
  -6 -13   5       44.25       49.75     13.10 o 
  -5 -13   5        3.95        4.68      8.39 o 
  -4 -13   5      157.95      141.46     18.46 o 
  -3 -13   5      199.40      175.52     19.75 o 
  -2 -13   5       19.03       16.25      7.46 o 
  -1 -13   5      214.37      223.98     12.91 o 
   0 -13   5      280.23      291.67     14.84 o 
   1 -13   5      116.28      136.01     16.17 o 
   2 -13   5       18.28       17.25      8.99 o 
   3 -13   5      155.14      180.48     18.70 o 
   4 -13   5       55.76       57.49     11.97 o 
  -7 -12   5        6.38        9.15      8.55 o 
  -6 -12   5       68.43       55.75     14.03 o 
  -5 -12   5      147.45      152.82     20.20 o 
  -4 -12   5       26.81       13.75      7.38 o 
  -3 -12   5       91.87      112.11     15.76 o 
  -2 -12   5      333.33      331.01     24.31 o 
  -1 -12   5      247.16      219.04     12.48 o 
   0 -12   5       19.83       21.46      5.89 o 
   1 -12   5      274.90      301.09     20.52 o 
   2 -12   5      420.59      404.17     24.87 o 
   3 -12   5        6.28       15.24      8.26 o 
   4 -12   5       70.47       92.03     14.63 o 
  -7 -11   5       87.41       99.77     17.54 o 
  -6 -11   5       51.05       47.09     13.63 o 
  -5 -11   5       43.28       36.97     11.93 o 
  -4 -11   5      222.38      251.79     21.16 o 
  -3 -11   5      235.95      247.36     20.48 o 
  -2 -11   5       23.34       19.05      5.26 o 
  -1 -11   5      286.28      262.94     13.34 o 
   0 -11   5      421.31      408.57     17.02 o 
   1 -11   5      153.84      163.75     16.08 o 
   2 -11   5       95.00       96.23     13.67 o 
   3 -11   5      382.10      378.45     24.39 o 
   4 -11   5      147.03      154.11     17.33 o 
   5 -11   5        8.01       21.89      9.39 o 
  -7 -10   5        5.65       13.83      9.03 o 
  -6 -10   5      120.80      127.75     17.94 o 
  -5 -10   5      256.74      230.91     21.49 o 
  -4 -10   5       72.81       77.16     12.94 o 
  -3 -10   5      125.15      118.70      9.38 o 
  -2 -10   5      557.42      550.41     20.33 o 
  -1 -10   5      846.86      780.12     25.58 o 
   0 -10   5       64.69       67.73      7.53 o 
   1 -10   5      488.05      486.73     26.12 o 
   2 -10   5      484.01      444.69     25.16 o 
   3 -10   5       48.59       54.42     11.93 o 
   4 -10   5      228.69      226.88     20.36 o 
   5 -10   5      123.56      126.66     16.04 o 
  -8  -9   5       61.90       68.29     14.35 o 
  -7  -9   5      211.30      227.81     21.93 o 
  -6  -9   5      200.02      189.27     19.75 o 
  -5  -9   5       25.27       36.68     10.76 o 
  -4  -9   5      480.60      464.59     18.32 o 
  -3  -9   5      576.74      493.96     18.81 o 
  -2  -9   5      191.62      173.71     10.63 o 
  -1  -9   5      206.32      186.64     10.67 o 
   0  -9   5      819.62      763.19     24.67 o 
   1  -9   5      869.01      808.07     25.62 o 
   2  -9   5      102.93       94.13     12.86 o 
   3  -9   5      400.67      400.87     24.07 o 
   4  -9   5      183.49      162.62     17.05 o 
   5  -9   5       16.26        9.19      5.89 o 
   6  -9   5       71.33       73.41     13.10 o 
  -8  -8   5       52.19       43.58     12.42 o 
  -7  -8   5        0.70        0.00      7.14 o 
  -6  -8   5      226.32      220.75     20.32 o 
  -5  -8   5      559.88      516.32     31.52 o 
  -4  -8   5      179.93      172.87     11.45 o 
  -3  -8   5       35.27       29.96      5.78 o 
  -2  -8   5      508.94      518.19     24.57 o 
  -1  -8   5      593.21      574.61     29.51 o 
   0  -8   5       35.61       30.31      5.44 o 
   1  -8   5      846.15      803.67     25.29 o 
   2  -8   5     1053.66     1044.90     43.05 o 
   3  -8   5       82.06       77.92     12.01 o 
   4  -8   5       60.04       73.77     11.73 o 
   5  -8   5      165.33      184.31     15.88 o 
   6  -8   5       22.70       22.82      7.70 o 
  -8  -7   5       24.16       11.69      8.99 o 
  -7  -7   5      227.14      189.11     18.75 o 
  -6  -7   5      152.55      135.81     16.41 o 
  -5  -7   5       56.30       63.21      9.96 o 
  -4  -7   5      356.70      313.83     18.75 o 
  -3  -7   5      800.33      722.28     30.84 o 
  -2  -7   5       97.85       76.76     10.36 o 
  -1  -7   5      349.08      344.11     19.31 o 
   0  -7   5     1530.96     1421.78     51.92 o 
   1  -7   5      337.69      317.78     13.37 o 
   2  -7   5       33.88       33.94      8.59 o 
   3  -7   5      792.98      746.10     33.82 o 
   4  -7   5      641.25      618.27     30.76 o 
   5  -7   5       14.78       12.21      5.97 o 
   6  -7   5      115.04      102.84     14.19 o 
  -8  -6   5       46.87       46.12     12.21 o 
  -7  -6   5        5.75        8.87      7.74 o 
  -6  -6   5      174.52      179.96     15.04 o 
  -5  -6   5      112.64       99.33     11.57 o 
  -4  -6   5      125.23      121.82     12.01 o 
  -3  -6   5      461.29      388.57     20.56 o 
  -2  -6   5     2380.08     2278.10     75.26 o 
   0  -6   5      312.76      282.67     17.90 o 
   1  -6   5     1767.87     1619.31     57.69 o 
   2  -6   5      279.51      230.91     15.96 o 
   3  -6   5      120.87      125.13     12.94 o 
   4  -6   5      432.56      384.90     22.58 o 
   5  -6   5      308.76      318.64     15.42 o 
   6  -6   5       40.21       45.79      9.57 o 
  -8  -5   5       30.14       41.16     11.37 o 
  -6  -5   5      280.60      291.30     18.79 o 
  -5  -5   5      184.60      170.00     13.79 o 
  -4  -5   5     1219.37     1178.42     44.42 o 
  -3  -5   5     2070.98     2056.38     69.02 o 
  -2  -5   5       45.54       40.64      8.10 o 
  -1  -5   5      806.12      781.94     32.37 o 
   0  -5   5     1312.48     1246.70     45.84 o 
   1  -5   5      661.32      605.49     27.86 o 
   2  -5   5      185.20      207.85     15.16 o 
   3  -5   5      684.18      644.13     35.76 o 
   4  -5   5      347.06      346.31     17.11 o 
   5  -5   5       20.26       30.95      8.45 o 
   6  -5   5       79.28       87.29     20.06 o 
   7  -5   5       34.45       41.19     10.56 o 
  -7  -4   5       31.58       40.07      9.72 o 
  -6  -4   5      617.92      609.16     28.70 o 
  -5  -4   5     1578.03     1524.18     54.50 o 
  -4  -4   5      586.11      589.25     27.09 o 
  -3  -4   5      556.29      519.10     24.31 o 
  -2  -4   5     2167.50     2131.60     70.71 o 
  -1  -4   5     1570.05     1578.64     55.07 o 
   0  -4   5       66.76       53.49      8.47 o 
   1  -4   5     1548.83     1573.63     39.08 o 
   2  -4   5     1067.86      999.69     33.58 o 
   3  -4   5      178.84      165.96      9.92 o 
   4  -4   5       93.74       90.24      9.07 o 
   5  -4   5      192.17      178.63     11.16 o 
   6  -4   5       28.78       29.72      6.42 o 
   7  -4   5        6.74       10.13      9.25 o 
  -8  -3   5       31.87       44.18     11.09 o 
  -7  -3   5      486.05      528.74     27.82 o 
  -6  -3   5      393.27      413.32     22.70 o 
  -5  -3   5       82.30       87.92     10.68 o 
  -4  -3   5     1787.07     1745.17     60.15 o 
  -3  -3   5      889.45      830.48     33.26 o 
  -2  -3   5      452.95      445.13     22.01 o 
  -1  -3   5     1540.17     1500.83     52.49 o 
   0  -3   5     2559.47     2459.13     56.77 o 
   1  -3   5      177.08      159.56     12.38 o 
   2  -3   5      291.28      296.82     22.74 o 
   3  -3   5      869.42      870.49     25.87 o 
   4  -3   5      161.24      159.47      9.81 o 
   5  -3   5       42.63       46.82      6.94 o 
   6  -3   5       69.75       81.83      9.43 o 
   7  -3   5      125.90      169.43     12.33 o 
  -7  -2   5       59.91       56.16     10.76 o 
  -6  -2   5      510.06      524.67     26.36 o 
  -5  -2   5      690.65      677.98     29.95 o 
  -4  -2   5      257.50      246.91     15.76 o 
  -3  -2   5      924.25      912.06     24.07 o 
  -2  -2   5     3865.24     4162.10     92.37 o 
  -1  -2   5      657.36      631.68     17.45 o 
   0  -2   5      625.71      603.39     25.01 o 
   1  -2   5     2955.27     2949.78     67.95 o 
   2  -2   5      486.94      447.92     15.42 o 
   3  -2   5       78.66       75.27      6.97 o 
   4  -2   5      168.66      166.82     10.07 o 
   5  -2   5      428.99      435.43     17.69 o 
   6  -2   5       83.27      100.52     15.92 o 
   7  -2   5        8.90       11.77      9.72 o 
  -7  -1   5      693.81      722.36     36.64 o 
  -6  -1   5      582.83      563.69     19.71 o 
  -5  -1   5      113.11      114.46      7.60 o 
  -4  -1   5     2156.31     2146.50     51.31 o 
  -3  -1   5     2474.86     2553.19     59.08 o 
  -2  -1   5      583.48      559.35     16.41 o 
  -1  -1   5     1687.06     1675.05     40.31 o 
   0  -1   5     2167.70     2266.63     53.13 o 
   1  -1   5      481.84      459.89     15.05 o 
   2  -1   5      468.29      437.54     15.24 o 
   3  -1   5      676.71      601.60     73.51 o 
   4  -1   5      346.60      314.75     13.88 o 
   5  -1   5        1.69        1.10      3.93 o 
   6  -1   5       53.46       67.94     19.11 o 
   7  -1   5       87.77      111.46     17.90 o 
  -8   0   5      364.54      451.66     31.16 o 
  -7   0   5       59.36       82.56     12.74 o 
  -6   0   5      331.90      315.40     19.43 o 
  -5   0   5     2308.85     2275.44     80.54 o 
  -4   0   5     1167.11     1166.49     30.78 o 
  -3   0   5      315.67      322.37     11.73 o 
  -2   0   5     2877.72     2998.33     68.43 o 
  -1   0   5     1171.50     1154.54     29.67 o 
   0   0   5        5.21        2.92      2.79 o 
   1   0   5      172.81      149.73      7.79 o 
   2   0   5      551.00      529.27     17.43 o 
   3   0   5        9.20       13.23      4.17 o 
   4   0   5        1.03        1.66      3.49 o 
   5   0   5       97.40      110.74      9.53 o 
   6   0   5      105.64      100.18     16.25 o 
   7   0   5        0.23        7.86      8.67 o 
  -9   1   5       32.64       45.63     17.25 o 
  -8   1   5        7.52       10.32      9.23 o 
  -7   1   5      715.22      760.82     37.85 o 
  -6   1   5      593.92      571.07     28.70 o 
  -5   1   5      100.86      108.12     10.44 o 
  -4   1   5     2151.96     2113.06     51.16 o 
  -3   1   5     2514.56     2479.35     58.02 o 
  -2   1   5      593.47      569.39     27.67 o 
  -1   1   5     1645.35     1731.02     42.20 o 
   0   1   5     2229.37     2365.50     55.78 o 
   1   1   5      535.54      480.49     16.04 o 
   2   1   5      443.81      434.76     15.32 o 
   3   1   5      639.00      615.99     20.05 o 
   4   1   5      345.89      364.22     14.79 o 
   5   1   5        1.65        1.09      7.01 o 
   6   1   5       54.73       53.74     13.50 o 
   7   1   5       84.13      109.09     17.62 o 
  -9   2   5       87.52      146.09     23.78 o 
  -8   2   5      192.60      240.63     22.17 o 
  -7   2   5       58.16       48.25     11.01 o 
  -6   2   5      498.48      424.61     24.03 o 
  -5   2   5      672.65      670.40     30.76 o 
  -4   2   5      259.61      257.84     15.92 o 
  -3   2   5      922.44      919.18     25.22 o 
  -2   2   5     3863.88     4148.73     92.96 o 
  -1   2   5      713.99      700.02     20.47 o 
   0   2   5      610.66      604.58     18.95 o 
   1   2   5     2865.16     3038.68     70.30 o 
   2   2   5      501.57      472.92     16.28 o 
   3   2   5       82.79       84.11      7.24 o 
   4   2   5      161.48      164.26      9.60 o 
   5   2   5      428.59      425.86     28.22 o 
   6   2   5       82.65      112.75     17.82 o 
   7   2   5       10.18        2.66      9.35 o 
  -9   3   5        8.72        6.73     11.73 o 
  -8   3   5       35.44       46.00     12.94 o 
  -7   3   5      460.81      478.39     28.42 o 
  -6   3   5      369.95      354.83     22.41 o 
  -5   3   5       87.42       70.51     10.00 o 
  -4   3   5     1759.24     1754.04     64.90 o 
  -3   3   5      883.38      839.25     23.82 o 
  -2   3   5      460.99      456.29     15.26 o 
  -1   3   5     1541.44     1610.34     40.00 o 
   0   3   5     2591.67     2614.16     61.56 o 
   1   3   5      179.31      192.08      9.65 o 
   2   3   5      309.82      280.22     31.95 o 
   3   3   5      919.95      863.94     41.76 o 
   4   3   5      176.68      187.86     17.42 o 
   5   3   5       42.69       30.88     10.84 o 
   6   3   5       70.93       73.09     15.56 o 
   7   3   5      128.30      116.87     18.54 o 
  -9   4   5      139.81      169.19     23.54 o 
  -8   4   5      102.04      107.23     16.69 o 
  -7   4   5       31.11       24.51      9.43 o 
  -6   4   5      625.50      553.65     29.51 o 
  -5   4   5     1539.18     1524.54     60.03 o 
  -4   4   5      587.84      573.16     27.90 o 
  -3   4   5      506.92      518.98     25.44 o 
  -2   4   5     2104.69     2013.78     48.75 o 
  -1   4   5     1581.89     1586.33     61.66 o 
   0   4   5       59.55       68.43      7.84 o 
   1   4   5     1538.44     1639.14     49.30 o 
   2   4   5     1099.97     1088.92     29.76 o 
   3   4   5      189.17      177.54     16.21 o 
   4   4   5       97.48      110.94     15.56 o 
   5   4   5      213.29      253.04     22.66 o 
   6   4   5       28.56       39.83     12.58 o 
   7   4   5        8.53        9.47      8.67 o 
  -9   5   5       21.54       32.73     13.34 o 
  -8   5   5       32.05       35.19     11.73 o 
  -7   5   5      436.31      417.52     27.13 o 
  -6   5   5      270.42      266.51     20.12 o 
  -5   5   5      188.98      198.50     16.37 o 
  -4   5   5     1214.10     1180.91     48.98 o 
  -3   5   5     2004.48     1923.47     70.99 o 
  -2   5   5       38.95       30.54      4.77 o 
  -1   5   5      735.08      720.45     21.41 o 
   0   5   5     1315.39     1325.84     34.59 o 
   1   5   5      694.37      648.78     20.33 o 
   2   5   5      203.53      201.20     20.34 o 
   3   5   5      697.83      657.17     34.87 o 
   4   5   5      324.38      286.10     22.49 o 
   5   5   5       21.64       28.78     11.29 o 
   6   5   5       78.27       71.19     15.56 o 
   7   5   5       36.09       35.03     11.81 o 
  -9   6   5      195.47      237.36     26.12 o 
  -8   6   5       49.34       46.08     12.90 o 
  -7   6   5        5.95        0.00      7.22 o 
  -6   6   5      183.34      179.51     16.65 o 
  -5   6   5      100.04       98.40     13.22 o 
  -4   6   5      133.32      103.60     12.94 o 
  -3   6   5      462.26      436.02     24.59 o 
  -2   6   5     2323.24     2187.95    126.50 o 
  -1   6   5      819.42      825.10     34.75 o 
   0   6   5      299.31      312.93     18.02 o 
   1   6   5     1788.16     1759.36     44.07 o 
   2   6   5      281.33      256.91     19.87 o 
   3   6   5      129.93      152.58     17.33 o 
   4   6   5      451.82      453.27     29.43 o 
   5   6   5      316.21      336.37     26.61 o 
   6   6   5       37.60       54.34     14.92 o 
  -8   7   5       26.52       26.00     11.41 o 
  -7   7   5      221.22      220.63     20.60 o 
  -6   7   5      149.96      130.33     15.88 o 
  -5   7   5       61.98       60.31     11.69 o 
  -4   7   5      308.51      281.74     20.20 o 
  -3   7   5      800.15      738.04     35.43 o 
  -2   7   5       88.40       83.05     17.90 o 
  -1   7   5      342.96      336.69     25.40 o 
   0   7   5     1527.59     1491.66     38.50 o 
   1   7   5      335.89      311.21     21.61 o 
   2   7   5       47.84       52.25     11.57 o 
   3   7   5      807.04      845.11     42.73 o 
   4   7   5      643.64      610.69     35.39 o 
   5   7   5       16.01       14.67      9.39 o 
   6   7   5      119.04      135.89     20.32 o 
  -8   8   5       49.62       40.80     12.70 o 
  -7   8   5        0.83        4.31      8.47 o 
  -6   8   5      226.86      224.86     19.91 o 
  -5   8   5      506.75      505.20     30.03 o 
  -4   8   5      178.61      170.12     16.53 o 
  -3   8   5       25.95       27.90      9.47 o 
  -2   8   5      525.69      543.57     30.15 o 
  -1   8   5      581.14      555.15     18.49 o 
   0   8   5       36.41       41.55      5.74 o 
   1   8   5      846.36      811.89     39.75 o 
   2   8   5     1015.45     1014.10     47.89 o 
   3   8   5       89.61      100.18     15.80 o 
   4   8   5       64.04       73.93     15.04 o 
   5   8   5      173.22      203.18     23.02 o 
   6   8   5       22.79       37.17     12.70 o 
  -8   9   5       60.02       77.84     15.80 o 
  -7   9   5      208.86      198.62     21.45 o 
  -6   9   5      200.96      191.81     20.48 o 
  -5   9   5       22.70       14.59      9.11 o 
  -4   9   5      485.47      464.56     28.78 o 
  -3   9   5      604.99      609.93     34.06 o 
  -2   9   5      190.80      190.44     18.06 o 
  -1   9   5      175.17      163.81      9.35 o 
   0   9   5      830.53      822.98     40.96 o 
   1   9   5      876.48      838.54     41.52 o 
   2   9   5       92.04      108.04     16.37 o 
   3   9   5      396.47      438.36     29.35 o 
   4   9   5      195.57      200.59     22.94 o 
   5   9   5       16.87       15.48      9.39 o 
   6   9   5       67.59       74.66     16.13 o 
  -7  10   5        6.65        9.03      8.87 o 
  -6  10   5      137.27      163.39     19.75 o 
  -5  10   5      261.08      274.97     23.06 o 
  -4  10   5       79.88       74.70     13.79 o 
  -3  10   5      124.15      119.65     16.45 o 
  -2  10   5      546.35      498.18     29.83 o 
  -1  10   5      841.61      746.83     38.26 o 
   0  10   5       58.43       49.10     12.05 o 
   1  10   5      495.08      418.61     27.61 o 
   2  10   5      473.32      489.31     31.28 o 
   3  10   5       51.88       37.21     12.54 o 
   4  10   5      227.06      258.12     24.47 o 
   5  10   5      118.13      134.36     20.20 o 
  -7  11   5       89.58       91.59     17.17 o 
  -6  11   5       61.82       51.68     13.91 o 
  -5  11   5       46.96       47.89     13.22 o 
  -4  11   5      218.59      254.05     22.62 o 
  -3  11   5      241.65      236.96     21.65 o 
  -2  11   5       19.87       24.03     10.00 o 
  -1  11   5      270.47      268.84     22.05 o 
   0  11   5      410.57      366.36     26.57 o 
   1  11   5      164.23      155.49     18.95 o 
   2  11   5       94.23      109.93     17.05 o 
   3  11   5      365.91      372.17     27.94 o 
   4  11   5      146.01      177.86     21.97 o 
   5  11   5        7.50       22.78      9.68 o 
  -6  12   5       63.43       63.98     14.51 o 
  -5  12   5      144.63      133.35     18.83 o 
  -4  12   5       25.73       19.11     11.57 o 
  -3  12   5       99.12      127.15     19.07 o 
  -2  12   5      328.97      290.29     23.70 o 
  -1  12   5      244.56      201.84     19.71 o 
   0  12   5       22.38       26.93     11.41 o 
   1  12   5      273.27      255.70     22.53 o 
   2  12   5      418.49      455.37     31.20 o 
   3  12   5        6.89       12.82      8.95 o 
   4  12   5       75.56      104.57     18.10 o 
  -6  13   5       42.49       33.34     12.78 o 
  -5  13   5        4.58        1.21      9.96 o 
  -4  13   5      156.05      170.20     22.01 o 
  -3  13   5      189.30      160.81     20.80 o 
  -2  13   5       16.52        3.51      8.95 o 
  -1  13   5      222.55      190.80     21.24 o 
   0  13   5      270.81      250.02     22.94 o 
   1  13   5      106.81      139.64     19.35 o 
   2  13   5       18.81       33.10      9.63 o 
   3  13   5      151.91      152.87     19.91 o 
   4  13   5       58.65       70.06     15.72 o 
  -5  14   5      110.39      124.57     19.91 o 
  -4  14   5       35.72       29.59     12.90 o 
  -3  14   5       43.56       45.80     13.91 o 
  -2  14   5      151.43      159.40     20.64 o 
  -1  14   5      124.25      119.24     18.46 o 
   0  14   5        3.07        8.47      8.06 o 
   1  14   5      116.89      135.01     18.79 o 
   2  14   5       57.47       62.32     13.42 o 
   3  14   5       24.99       38.34     11.69 o 
  -4  15   5       80.20      107.88     19.75 o 
  -3  15   5      193.51      197.09     22.98 o 
  -2  15   5       17.22       32.37     11.77 o 
  -1  15   5       65.71      100.14     17.29 o 
   0  15   5      144.45      148.71     20.28 o 
   1  15   5       39.97       52.24     12.54 o 
   2  15   5       37.19       49.38     13.46 o 
  -3  16   5       12.22       34.31     13.67 o 
  -2  16   5       86.07       81.23     17.21 o 
  -1  16   5       52.37       54.10     14.07 o 
   0  16   5        4.36       18.95     10.32 o 
   1  16   5       60.92       80.30     16.13 o 
  -3 -15   6       72.83       88.61     16.61 o 
  -2 -15   6       42.93       36.60     10.72 o 
  -1 -15   6      112.55      143.84     18.50 o 
   1 -15   6       14.93       15.20      8.30 o 
  -4 -14   6       15.62       24.43      9.47 o 
  -3 -14   6       97.70       84.17     15.20 o 
  -2 -14   6      113.53      121.86     17.01 o 
  -1 -14   6       15.33       19.15      8.83 o 
   0 -14   6       91.39       83.53     14.03 o 
   1 -14   6      119.02      152.06     18.02 o 
   2 -14   6       40.54       46.08     11.77 o 
  -5 -13   6       24.17       24.39      9.11 o 
  -4 -13   6      151.24      136.26     18.18 o 
  -3 -13   6       42.12       56.32     12.54 o 
  -2 -13   6       22.15       16.37      8.22 o 
  -1 -13   6      211.91      238.03     13.96 o 
   0 -13   6       47.25       47.69     11.49 o 
   1 -13   6        0.57        5.89      8.26 o 
   2 -13   6       25.02       37.93     10.52 o 
   3 -13   6       70.36       98.28     15.32 o 
  -6 -12   6      110.07      115.05     18.30 o 
  -5 -12   6      105.94      110.58     16.77 o 
  -4 -12   6       13.79       18.95      7.62 o 
  -3 -12   6      253.25      248.81     21.69 o 
  -2 -12   6      293.53      314.71     22.98 o 
  -1 -12   6       10.35       17.33      9.39 o 
   0 -12   6       31.01       51.40     11.65 o 
   1 -12   6      225.59      210.35     19.31 o 
   2 -12   6      103.24      120.13     16.33 o 
   3 -12   6       13.16       15.04      8.55 o 
  -7 -11   6      103.41       88.93     16.49 o 
  -6 -11   6       26.81       27.69     10.64 o 
  -5 -11   6      187.12      146.29     18.42 o 
  -4 -11   6      458.77      434.45     29.67 o 
  -3 -11   6      126.72      119.97     10.50 o 
  -2 -11   6      144.54      144.69     18.97 o 
  -1 -11   6      617.96      609.79     22.84 o 
   0 -11   6      312.37      309.18     15.16 o 
   1 -11   6       16.66       16.53      8.71 o 
   2 -11   6      119.56      134.16     16.69 o 
   3 -11   6       60.71       45.35     11.09 o 
   4 -11   6       43.14       48.21     12.13 o 
  -7 -10   6        7.88       11.17      7.86 o 
  -6 -10   6      268.39      241.39     23.18 o 
  -5 -10   6      250.56      232.89     21.73 o 
  -4 -10   6       38.06       29.55      8.99 o 
  -3 -10   6      282.95      270.78     14.13 o 
  -2 -10   6      543.09      511.68     23.42 o 
  -1 -10   6       78.02       70.87      8.28 o 
   0 -10   6       86.01       94.51      9.07 o 
   1 -10   6      245.14      250.10     18.95 o 
   2 -10   6      104.94       99.85     14.79 o 
   3 -10   6       62.08       69.98     13.46 o 
   4 -10   6       70.05       72.68     13.42 o 
  -7  -9   6      184.26      157.06     19.39 o 
  -6  -9   6       58.60       56.64     13.22 o 
  -5  -9   6       29.76       22.62      9.47 o 
  -4  -9   6      334.54      348.85     18.12 o 
  -3  -9   6      589.27      573.00     27.98 o 
  -2  -9   6       38.06       42.58      6.60 o 
  -1  -9   6      376.31      363.05     16.05 o 
   0  -9   6      191.27      196.36     11.61 o 
   1  -9   6       35.68       37.05      9.39 o 
   2  -9   6      155.74      189.71     18.10 o 
   3  -9   6       37.18       36.89     10.68 o 
   4  -9   6       35.60       41.80      9.39 o 
   5  -9   6       39.52       72.20     13.22 o 
  -8  -8   6       51.32       56.60     13.79 o 
  -7  -8   6       11.17       16.69      9.35 o 
  -6  -8   6      375.44      325.73     25.32 o 
  -5  -8   6      609.51      635.37     30.44 o 
  -4  -8   6       47.76       61.56     10.76 o 
  -3  -8   6      898.30      804.40     34.79 o 
  -2  -8   6      467.23      462.22     24.79 o 
  -1  -8   6       31.31       28.22      9.03 o 
   0  -8   6      481.94      497.13     20.80 o 
   1  -8   6      542.92      555.67     29.11 o 
   2  -8   6      174.06      153.67     16.17 o 
   3  -8   6       51.76       53.13     10.28 o 
   4  -8   6      166.71      163.06     17.01 o 
   5  -8   6       36.37       54.58     11.01 o 
  -8  -7   6       49.67       50.71     12.66 o 
  -7  -7   6      270.36      240.63     21.77 o 
  -5  -7   6       86.35       81.83     11.89 o 
  -4  -7   6      978.95      919.08     38.50 o 
  -3  -7   6     1084.51      996.28     40.72 o 
  -2  -7   6      148.35      121.78     13.38 o 
  -1  -7   6      894.06      859.46     36.81 o 
   0  -7   6      759.15      772.99     35.11 o 
   1  -7   6       95.69       95.50     12.86 o 
   2  -7   6      235.24      236.76     17.86 o 
   3  -7   6      268.29      274.69     19.27 o 
   4  -7   6      152.72      185.64     16.33 o 
   5  -7   6       14.41       11.97      7.05 o 
  -8  -6   6      112.45       98.24     16.04 o 
  -6  -6   6      387.76      411.35     24.31 o 
  -5  -6   6      445.20      421.71     24.19 o 
  -4  -6   6      380.77      388.81     22.74 o 
  -3  -6   6     1645.77     1414.57     52.33 o 
  -2  -6   6      629.95      604.00     28.90 o 
  -1  -6   6      269.58      255.38     17.70 o 
   0  -6   6      123.73      135.49     14.47 o 
   1  -6   6      505.68      482.62     25.84 o 
   2  -6   6      601.30      555.55     28.14 o 
   3  -6   6       43.61       46.44      9.55 o 
   4  -6   6      393.29      343.06     22.13 o 
   5  -6   6      142.95      153.79     16.65 o 
   6  -6   6       12.08        6.81      6.85 o 
  -7  -5   6      261.49      289.97     21.24 o 
  -6  -5   6       37.51       48.90     10.92 o 
  -5  -5   6       47.99       51.52     10.56 o 
  -4  -5   6      635.14      601.42     29.35 o 
  -3  -5   6      214.96      217.00     16.33 o 
  -2  -5   6       28.71       33.66      8.59 o 
  -1  -5   6      632.21      604.28     28.70 o 
   0  -5   6      861.17      836.69     36.04 o 
   1  -5   6      473.01      465.00     24.67 o 
   2  -5   6       82.21       79.50     11.45 o 
   3  -5   6      404.15      371.88     22.21 o 
   4  -5   6       49.69       54.99     10.24 o 
   5  -5   6       43.68       63.69     11.61 o 
   6  -5   6       68.85       96.59     13.79 o 
  -7  -4   6       20.78       13.26      8.18 o 
  -6  -4   6      367.78      339.03     21.45 o 
  -5  -4   6      163.28      159.72     15.36 o 
  -4  -4   6       21.05       14.31      7.54 o 
  -3  -4   6      242.77      204.38     16.17 o 
  -2  -4   6      759.95      730.06     31.97 o 
   0  -4   6      248.61      240.02     16.85 o 
   1  -4   6      921.84      899.13     37.69 o 
   2  -4   6      358.13      353.02     21.20 o 
   3  -4   6       86.72       90.30     12.01 o 
   4  -4   6      260.82      274.17     18.95 o 
   5  -4   6      143.50      168.14     14.75 o 
   6  -4   6       15.87       23.10      7.90 o 
  -8  -3   6      172.18      148.87     17.50 o 
  -7  -3   6      186.34      201.20     17.54 o 
  -6  -3   6       96.46      107.92     13.63 o 
  -5  -3   6      331.54      321.69     20.80 o 
  -4  -3   6     1077.61      991.08     40.39 o 
  -3  -3   6      361.48      361.56     20.80 o 
  -2  -3   6      316.89      341.04     20.28 o 
  -1  -3   6     1025.22     1024.10     40.59 o 
   0  -3   6     1556.66     1567.11     56.40 o 
   1  -3   6      167.41      153.83     13.46 o 
   2  -3   6      408.18      390.91     22.25 o 
   3  -3   6      861.70      878.57     37.53 o 
   4  -3   6       54.41       65.73      7.75 o 
   5  -3   6       74.08       79.00      8.98 o 
   6  -3   6       96.80       96.76     10.07 o 
  -9  -2   6       80.43      121.26     18.38 o 
  -8  -2   6       20.11       14.15      9.23 o 
  -7  -2   6      150.94      198.70     18.79 o 
  -6  -2   6      358.18      334.15     21.41 o 
  -5  -2   6      477.60      459.52     25.16 o 
  -4  -2   6       24.71       32.17      8.26 o 
  -3  -2   6      366.35      389.30     21.57 o 
  -2  -2   6      742.67      732.36     32.17 o 
   0  -2   6      128.51      120.29     12.26 o 
   1  -2   6     1380.18     1403.84     51.56 o 
   2  -2   6     1226.69     1173.62     32.35 o 
   3  -2   6       26.96       35.47      5.83 o 
   4  -2   6      295.13      292.98     13.95 o 
   5  -2   6      198.83      220.02     12.74 o 
   6  -2   6        7.53       19.20      5.38 o 
  -9  -1   6       23.23       18.95     10.52 o 
  -8  -1   6      144.10      159.64     18.83 o 
  -7  -1   6      321.67      324.64     22.86 o 
  -6  -1   6       66.00       74.90     12.17 o 
  -5  -1   6      110.28      115.78     13.14 o 
  -4  -1   6      365.75      386.52     21.53 o 
  -3  -1   6      652.61      665.28     29.99 o 
  -2  -1   6       18.53       15.44      5.89 o 
  -1  -1   6      340.60      376.20     20.44 o 
   0  -1   6     1705.67     1637.52     40.76 o 
   1  -1   6      292.33      283.56     11.79 o 
   2  -1   6      446.45      444.78     16.30 o 
   3  -1   6     1063.14      979.73     28.94 o 
   4  -1   6      262.33      236.30     12.44 o 
   5  -1   6      179.30      173.74     11.45 o 
   6  -1   6      169.96      166.97     20.12 o 
  -8   0   6       65.92       89.53     15.76 o 
  -7   0   6       49.35       39.79     10.56 o 
  -6   0   6      116.18      104.65     13.42 o 
  -5   0   6      386.70      397.92     23.10 o 
  -4   0   6       13.00       13.14      6.13 o 
  -3   0   6       36.31       36.93      8.14 o 
  -2   0   6     1112.72     1185.03     38.96 o 
  -1   0   6      863.62      873.22     24.57 o 
   0   0   6        5.03        7.79      3.70 o 
   1   0   6      674.16      648.63     20.54 o 
   2   0   6      638.19      665.45     22.43 o 
   3   0   6       51.51       66.86      7.34 o 
   4   0   6      718.89      704.21     23.66 o 
   5   0   6      195.53      208.27     12.26 o 
   6   0   6       11.61       20.72     10.44 o 
  -6   1   6       75.38       97.84     13.18 o 
  -5   1   6      111.05       98.23      8.26 o 
  -4   1   6      360.33      358.67     20.78 o 
  -3   1   6      671.48      715.77     21.55 o 
  -2   1   6       21.51       21.77      5.02 o 
  -1   1   6      319.36      340.59     13.28 o 
   0   1   6     1733.16     1666.57    189.93 o 
   1   1   6      293.14      306.87     12.87 o 
   2   1   6      447.28      433.54     19.19 o 
   3   1   6     1046.10      975.89     28.83 o 
   4   1   6      272.31      252.51     14.05 o 
   5   1   6      182.78      210.03     21.29 o 
   6   1   6      170.90      160.48     20.52 o 
  -7   2   6      153.45      152.18     15.80 o 
  -6   2   6      351.84      310.29     20.16 o 
  -5   2   6      510.39      472.00     39.69 o 
  -4   2   6       24.72       26.94      5.40 o 
  -3   2   6      398.15      404.09     20.92 o 
  -2   2   6      809.34      803.59     23.63 o 
  -1   2   6     1275.84     1179.47    109.27 o 
   0   2   6      141.25      148.34      8.96 o 
   1   2   6     1351.27     1253.64     90.82 o 
   2   2   6     1220.68     1223.57     41.16 o 
   3   2   6       25.88       43.24      9.33 o 
   4   2   6      288.94      283.11     22.13 o 
   5   2   6      190.57      204.75     21.45 o 
   6   2   6        8.50       18.38     10.52 o 
  -8   3   6      167.84      164.88     18.91 o 
  -7   3   6      194.73      192.37     17.13 o 
  -6   3   6      106.97       89.74     12.09 o 
  -5   3   6      350.69      335.88     20.72 o 
  -4   3   6     1138.14     1064.29     30.08 o 
  -3   3   6      358.22      367.86     14.30 o 
  -2   3   6      330.79      336.27     13.43 o 
  -1   3   6     1067.81     1010.15     28.59 o 
   0   3   6     1549.33     1583.37     43.80 o 
   1   3   6      178.54      183.55     10.09 o 
   2   3   6      419.13      380.08     21.00 o 
   3   3   6      856.64      863.14     26.45 o 
   4   3   6       55.67       54.54     12.78 o 
   5   3   6       70.93       69.38     15.16 o 
   6   3   6       95.44      120.78     18.75 o 
  -9   4   6       61.83       76.55     16.61 o 
  -8   4   6      105.49       88.00     15.20 o 
  -7   4   6       19.03       35.56     10.28 o 
  -6   4   6      371.05      343.54     22.86 o 
  -5   4   6      184.64      192.73     16.25 o 
  -4   4   6       22.30       21.22      5.10 o 
  -3   4   6      267.09      232.03     11.34 o 
  -2   4   6      815.48      824.30     24.71 o 
  -1   4   6      379.44      362.94     38.90 o 
   0   4   6      274.32      262.25     12.04 o 
   1   4   6      906.76      940.18     27.46 o 
   2   4   6      330.97      341.52     14.44 o 
   3   4   6       81.27      105.78     14.55 o 
   4   4   6      247.16      289.28     23.54 o 
   5   4   6      141.00      162.38     20.32 o 
   6   4   6       17.04       16.85     10.04 o 
  -8   5   6       93.88       96.23     16.04 o 
  -7   5   6      268.85      264.41     21.29 o 
  -6   5   6       38.36       32.29      9.68 o 
  -5   5   6       62.31       73.45     12.21 o 
  -4   5   6      680.69      658.02     32.21 o 
  -3   5   6      196.32      203.08     10.93 o 
  -2   5   6       34.53       31.51      8.02 o 
  -1   5   6      614.68      554.55     19.10 o 
   0   5   6      828.45      816.66     24.91 o 
   1   5   6      462.60      474.59     17.49 o 
   2   5   6      100.71      123.92     15.40 o 
   3   5   6      392.48      405.66     26.49 o 
   4   5   6       41.18       33.66     11.41 o 
   5   5   6       43.23       44.95     13.34 o 
   6   5   6       66.15       89.45     17.05 o 
  -8   6   6      120.28      128.19     18.26 o 
  -7   6   6       78.45       85.91     14.55 o 
  -6   6   6      393.18      389.10     25.80 o 
  -5   6   6      426.83      404.66     25.72 o 
  -4   6   6      386.01      337.21     22.58 o 
  -3   6   6     1637.65     1565.81     52.39 o 
  -2   6   6      615.95      601.54     20.11 o 
  -1   6   6      244.93      206.89     11.03 o 
   0   6   6      134.55      148.03      9.66 o 
   1   6   6      470.65      474.01     28.12 o 
   2   6   6      559.11      566.67     32.01 o 
   3   6   6       44.75       39.14     11.57 o 
   4   6   6      377.59      424.93     29.39 o 
   5   6   6      140.05      135.37     19.91 o 
   6   6   6       11.67        5.00      9.15 o 
  -8   7   6       49.63       73.89     15.20 o 
  -7   7   6      281.85      259.69     22.29 o 
  -6   7   6      145.71      149.28     17.66 o 
  -5   7   6       82.58       81.63     13.26 o 
  -4   7   6     1018.30      978.59     44.67 o 
  -3   7   6     1019.33      939.31     38.10 o 
  -2   7   6      152.81      154.04     13.59 o 
  -1   7   6      930.87      918.72     27.42 o 
   0   7   6      765.94      765.35     39.81 o 
   1   7   6       89.37      106.34     14.59 o 
   2   7   6      216.77      217.12     19.75 o 
   3   7   6      270.73      288.68     23.30 o 
   4   7   6      139.95      140.93     19.15 o 
   5   7   6       11.55       26.69     11.21 o 
  -8   8   6       51.56       44.63     12.26 o 
  -7   8   6       12.63       27.86     11.77 o 
  -6   8   6      381.95      363.94     26.32 o 
  -5   8   6      611.82      540.15     31.61 o 
  -4   8   6       51.37       57.77     12.86 o 
  -3   8   6      979.51      909.84     27.91 o 
  -2   8   6      492.27      461.61     17.41 o 
  -1   8   6       29.75       28.91      5.51 o 
   0   8   6      495.45      446.34     27.45 o 
   1   8   6      537.27      495.80     29.67 o 
   2   8   6      172.85      186.04     19.63 o 
   3   8   6       47.05       62.12     14.31 o 
   4   8   6      174.71      192.98     21.77 o 
   5   8   6       34.38       39.30     12.38 o 
  -7   9   6      185.58      178.06     20.92 o 
  -6   9   6       56.43       52.81     13.63 o 
  -5   9   6       30.51       30.68     11.41 o 
  -4   9   6      358.33      365.59     25.92 o 
  -3   9   6      603.14      605.45     34.71 o 
  -2   9   6       37.84       32.67      5.82 o 
  -1   9   6      360.53      358.10     24.67 o 
   0   9   6      200.34      195.60     18.34 o 
   1   9   6       39.85       50.23     12.58 o 
   2   9   6      155.92      173.71     19.75 o 
   3   9   6       42.36       55.59     14.43 o 
   4   9   6       35.93       32.49     12.50 o 
   5   9   6       34.76       42.93     13.02 o 
  -7  10   6        7.33        6.17      9.72 o 
  -6  10   6      274.71      271.26     24.07 o 
  -5  10   6      246.95      255.06     23.10 o 
  -4  10   6       41.86       51.60     13.87 o 
  -3  10   6      289.14      312.06     24.95 o 
  -2  10   6      534.00      511.67     19.05 o 
  -1  10   6       80.05       54.91     12.98 o 
   0  10   6       97.07      107.59     15.92 o 
   1  10   6      239.81      244.70     21.24 o 
   2  10   6       95.68       96.35     16.57 o 
   3  10   6       61.54       88.49     16.85 o 
   4  10   6       72.35      100.18     17.17 o 
  -7  11   6      110.78      103.52     17.66 o 
  -6  11   6       27.39        9.96      9.72 o 
  -5  11   6      185.83      190.48     22.29 o 
  -4  11   6      460.94      490.52     33.46 o 
  -3  11   6      128.66       91.47     16.17 o 
  -2  11   6      146.30      139.48     18.34 o 
  -1  11   6      624.68      620.73     36.20 o 
   0  11   6      324.73      296.78     24.43 o 
   1  11   6       18.51       21.16     10.88 o 
   2  11   6      119.91      132.23     18.66 o 
   3  11   6       57.37       73.21     15.28 o 
   4  11   6       40.99       42.21     12.94 o 
  -6  12   6      115.15      125.41     19.35 o 
  -5  12   6      108.57       89.05     17.74 o 
  -4  12   6       15.85       19.83     11.57 o 
  -3  12   6      257.88      262.43     23.74 o 
  -2  12   6      295.78      262.88     23.34 o 
  -1  12   6       14.55        8.30      9.47 o 
   0  12   6       28.82       45.15     13.10 o 
   1  12   6      233.38      258.89     23.02 o 
   2  12   6      108.70      117.11     18.66 o 
   3  12   6       13.34       24.47     11.29 o 
  -5  13   6       23.74       37.25     14.11 o 
  -4  13   6      144.95      187.82     23.22 o 
  -3  13   6       39.83       50.35     13.99 o 
  -2  13   6       21.24       33.90     13.30 o 
  -1  13   6      209.49      196.72     22.62 o 
   0  13   6       50.43       56.28     14.47 o 
   1  13   6        1.41        0.00      7.50 o 
   2  13   6       23.36       40.43     12.50 o 
   3  13   6       66.38       83.53     16.00 o 
  -4  14   6       14.53       35.60     13.38 o 
  -3  14   6      100.81      112.67     19.35 o 
  -2  14   6      107.97      128.44     19.95 o 
  -1  14   6       14.72       22.58     10.97 o 
   0  14   6       87.91       93.97     16.89 o 
   1  14   6      118.46      157.22     21.04 o 
   2  14   6       35.35       50.55     13.02 o 
  -3  15   6       71.80       67.72     16.21 o 
  -2  15   6       41.86       52.49     14.31 o 
  -1  15   6      115.71      151.17     21.41 o 
   0  15   6       74.59       85.66     16.41 o 
   1  15   6       14.39       13.50      9.88 o 
  -3 -14   7       86.07       87.72     15.88 o 
  -2 -14   7       75.61       78.77     14.63 o 
  -1 -14   7       12.10       18.54     10.04 o 
   0 -14   7       62.89       88.37     14.59 o 
  -4 -13   7      101.30      131.22     18.58 o 
  -3 -13   7       33.22       42.49     10.97 o 
  -2 -13   7       47.58       57.57     12.34 o 
  -1 -13   7      139.00      138.90     22.11 o 
   0 -13   7       79.19       80.91     14.63 o 
   1 -13   7        8.34       16.93      8.91 o 
  -5 -12   7       66.04       73.61     14.79 o 
  -4 -12   7       65.85       48.50     11.29 o 
  -3 -12   7      148.39      166.17     19.39 o 
  -2 -12   7      146.83      133.95     11.55 o 
  -1 -12   7       31.57       38.61      7.59 o 
   0 -12   7       40.96       56.03     12.42 o 
   1 -12   7      122.32      113.84     16.21 o 
   2 -12   7       36.81       34.43     10.28 o 
  -6 -11   7       10.49        4.60      7.66 o 
  -5 -11   7      110.25      106.02     16.57 o 
  -4 -11   7       98.70      101.43     15.80 o 
  -3 -11   7       78.52       60.31      8.49 o 
  -2 -11   7       49.66       46.64      7.86 o 
  -1 -11   7      201.88      227.88     13.92 o 
   0 -11   7      214.48      203.18     19.63 o 
   1 -11   7        2.24       10.92      9.11 o 
   2 -11   7       62.04       74.74     13.50 o 
   3 -11   7       61.41       70.47     13.02 o 
  -6 -10   7      105.27       92.44     16.17 o 
  -5 -10   7       23.78       23.91      8.10 o 
  -4 -10   7        0.46        3.94      4.07 o 
  -3 -10   7      211.16      200.29     12.82 o 
  -2 -10   7      250.45      219.76     17.11 o 
  -1 -10   7        5.93       10.21      5.07 o 
   0 -10   7      132.33      147.02     16.73 o 
   1 -10   7      313.00      336.21     23.82 o 
   2 -10   7       47.80       66.07     14.03 o 
   3 -10   7       10.71       14.51      8.87 o 
  -7  -9   7       42.77       41.72     11.81 o 
  -6  -9   7       10.94       18.87      9.55 o 
  -5  -9   7      124.22      107.71     15.64 o 
  -4  -9   7      251.68      203.54     16.97 o 
  -3  -9   7       48.70       32.13     10.00 o 
  -2  -9   7      145.59      134.68     15.48 o 
  -1  -9   7      242.76      250.08     13.69 o 
   0  -9   7      184.04      194.71     18.91 o 
   1  -9   7       20.74       29.87     10.12 o 
   2  -9   7      196.03      199.51     19.87 o 
   3  -9   7      312.42      370.51     25.48 o 
   4  -9   7       13.53       22.29      8.47 o 
  -7  -8   7       96.51      104.13     16.89 o 
  -5  -8   7       86.64       92.36     13.79 o 
  -4  -8   7       99.75       87.80     13.50 o 
  -3  -8   7      445.15      417.88     24.31 o 
  -2  -8   7      340.22      317.90     21.45 o 
  -1  -8   7      108.50      114.73     14.84 o 
   0  -8   7      320.44      282.67     20.60 o 
   1  -8   7      324.46      273.24     20.72 o 
   2  -8   7      111.96      108.40     15.84 o 
   3  -8   7      115.11      108.88     15.08 o 
   4  -8   7      137.30      147.91     17.82 o 
  -8  -7   7      134.99       85.30     15.68 o 
  -6  -7   7       21.78       22.86     10.68 o 
  -5  -7   7      289.28      301.13     21.08 o 
  -4  -7   7      323.99      285.29     19.71 o 
  -3  -7   7       29.79       25.20      9.19 o 
  -2  -7   7      233.53      206.36     17.17 o 
  -1  -7   7      200.76      187.53     17.37 o 
   0  -7   7      397.01      380.15     24.31 o 
   1  -7   7       52.01       31.97      9.92 o 
   2  -7   7      134.93      125.25     15.00 o 
   4  -7   7        3.14       11.73      6.53 o 
   5  -7   7       34.06       51.20     11.89 o 
  -6  -6   7      456.83      475.36     28.22 o 
  -5  -6   7      219.77      224.62     19.19 o 
  -4  -6   7      164.15      192.05     17.70 o 
  -3  -6   7      628.99      567.68     28.90 o 
  -2  -6   7      379.78      357.01     22.01 o 
  -1  -6   7       53.62       52.12     11.13 o 
   0  -6   7      323.96      317.18     21.41 o 
   1  -6   7      528.29      449.93     26.04 o 
   2  -6   7      172.94      176.21     17.21 o 
   3  -6   7       49.70       53.49     11.01 o 
   4  -6   7      136.41      147.10     16.85 o 
   5  -6   7       44.99       55.35     11.33 o 
  -7  -5   7      152.07      154.84     18.14 o 
  -6  -5   7       19.86       26.00     10.00 o 
  -5  -5   7      345.72      316.94     22.33 o 
  -4  -5   7      287.92      276.30     20.08 o 
  -3  -5   7        2.74        5.28      7.26 o 
  -2  -5   7      263.44      258.20     18.83 o 
  -1  -5   7      804.51      720.06     34.06 o 
   0  -5   7      130.03      135.21     15.20 o 
   1  -5   7       14.82       17.09      7.90 o 
   2  -5   7      359.98      343.83     21.97 o 
   3  -5   7      209.45      209.67     17.58 o 
   4  -5   7        1.30       12.01      5.93 o 
   5  -5   7       30.09       42.49      9.43 o 
  -8  -4   7       19.06       36.36     12.38 o 
  -7  -4   7       88.88      101.91     15.52 o 
  -6  -4   7       67.81       85.83     14.15 o 
  -5  -4   7      136.35      162.58     17.09 o 
  -4  -4   7      189.21      205.55     17.86 o 
  -3  -4   7      844.00      842.77     37.37 o 
  -2  -4   7      306.23      319.92     21.16 o 
  -1  -4   7      233.85      226.44     18.18 o 
   0  -4   7      891.18      770.37     34.87 o 
   1  -4   7       63.66       75.38     11.81 o 
   2  -4   7       91.18       84.41     12.26 o 
   3  -4   7       29.12       27.17      8.06 o 
   4  -4   7      149.58      126.26     14.96 o 
   5  -4   7       69.23       94.82     13.54 o 
  -8  -3   7      225.96      292.75     24.43 o 
  -7  -3   7      159.63      168.79     18.91 o 
  -6  -3   7        8.11       11.53      8.71 o 
  -5  -3   7      565.94      535.55     29.07 o 
  -4  -3   7     1067.46     1021.72     43.34 o 
  -3  -3   7      127.41      112.63     13.83 o 
  -2  -3   7      503.99      440.78     24.63 o 
  -1  -3   7      793.91      758.80     34.47 o 
   0  -3   7      469.83      441.38     24.43 o 
   1  -3   7       65.83       67.44     11.09 o 
   2  -3   7      325.82      281.95     19.19 o 
   3  -3   7      180.00      160.16     15.72 o 
   4  -3   7        3.23        8.51      6.17 o 
   5  -3   7        7.68       20.44      6.61 o 
  -8  -2   7       61.27       79.90     15.56 o 
  -7  -2   7      115.66      142.02     17.98 o 
  -6  -2   7      768.24      758.92     36.85 o 
  -5  -2   7      540.34      644.03     32.81 o 
  -4  -2   7       16.83       24.27      9.23 o 
  -3  -2   7      968.49      933.68     40.39 o 
  -2  -2   7      723.54      624.92     30.32 o 
  -1  -2   7        0.66        9.59      6.85 o 
   0  -2   7      503.58      485.64     25.84 o 
   2  -2   7      134.08      109.97     13.18 o 
   3  -2   7        8.15       13.75      6.37 o 
   4  -2   7       54.66       73.41     11.25 o 
   5  -2   7       49.60       56.84     10.12 o 
  -8  -1   7      174.70      189.23     21.12 o 
  -7  -1   7      331.63      373.94     25.72 o 
  -6  -1   7       17.44       27.21     10.16 o 
  -5  -1   7      690.61      756.10     36.00 o 
  -4  -1   7     1033.22     1080.54     45.23 o 
  -3  -1   7      127.93      142.99     15.16 o 
  -2  -1   7      663.46      585.58     28.74 o 
  -1  -1   7     1106.78     1063.93     42.93 o 
   0  -1   7      213.64      184.23     15.28 o 
   1  -1   7      142.67      148.39     14.55 o 
   2  -1   7      375.46      366.24     21.85 o 
   3  -1   7      137.85      141.30     14.43 o 
   4  -1   7        0.70        1.65      4.84 o 
   5  -1   7       14.34       25.03      7.42 o 
  -8   0   7       58.89       79.94     15.92 o 
  -7   0   7       94.61       93.20     15.44 o 
  -6   0   7      378.76      338.26     23.06 o 
  -5   0   7      358.85      347.57     22.53 o 
  -4   0   7      246.87      247.92     18.50 o 
  -3   0   7     2146.69     2070.81     72.60 o 
  -2   0   7      331.00      334.76     20.84 o 
  -1   0   7      118.50      111.38     12.66 o 
   0   0   7      993.30      972.82     40.03 o 
   1   0   7      122.54      114.69     13.10 o 
   2   0   7        4.34       16.73      6.41 o 
   3   0   7      126.61      140.53     10.37 o 
   4   0   7      265.77      266.28     13.84 o 
   5   0   7       74.33       55.15     13.46 o 
  -8   1   7      164.41      228.69     23.58 o 
  -7   1   7      329.45      396.27     26.85 o 
  -6   1   7       16.90       25.11      9.47 o 
  -5   1   7      686.52      693.33     34.02 o 
  -4   1   7     1003.28      994.19     41.92 o 
  -3   1   7      109.49      108.00     12.90 o 
  -2   1   7      675.51      627.54     29.83 o 
  -1   1   7     1112.16     1064.65     42.65 o 
   0   1   7      220.09      218.05     16.13 o 
   1   1   7      145.20      146.59     18.91 o 
   2   1   7      394.69      391.18     16.00 o 
   3   1   7      146.94      145.77     11.75 o 
   4   1   7        0.75       11.13      8.87 o 
   5   1   7       15.33       23.34     10.72 o 
  -8   2   7       59.38       55.11     13.38 o 
  -7   2   7      120.14      124.53     17.21 o 
  -6   2   7      778.34      822.94     39.02 o 
  -5   2   7      538.04      518.58     27.98 o 
  -4   2   7       15.33       27.17      7.62 o 
  -3   2   7      982.46      933.56     39.30 o 
  -2   2   7      715.22      748.20     33.42 o 
  -1   2   7        0.73        0.00      3.32 o 
   0   2   7      503.80      522.05     24.23 o 
   1   2   7      413.86      437.17     16.97 o 
   2   2   7      146.67      146.50      9.99 o 
   3   2   7        9.45       12.18      4.60 o 
   4   2   7       67.12       69.66     13.46 o 
   5   2   7       49.40       66.15     14.51 o 
  -7   3   7      159.95      217.12     21.04 o 
  -6   3   7        8.10        4.39      6.41 o 
  -5   3   7      574.86      529.87     27.86 o 
  -4   3   7     1068.57     1051.38     30.97 o 
  -3   3   7      132.92      161.23     10.39 o 
  -2   3   7      486.14      465.24     41.56 o 
  -1   3   7      800.97      797.40     31.24 o 
   0   3   7      527.52      507.52     40.80 o 
   1   3   7       69.12       77.98     17.19 o 
   2   3   7      324.98      313.59     14.27 o 
   3   3   7      189.19      165.32     18.14 o 
   4   3   7        3.26        5.72      8.87 o 
   5   3   7        9.14       13.02      9.84 o 
  -6   4   7       54.76       50.61      7.52 o 
  -5   4   7      125.59      129.44     10.17 o 
  -4   4   7      186.90      187.23     11.31 o 
  -3   4   7      813.54      763.63     24.33 o 
  -2   4   7      324.98      331.97     14.61 o 
  -1   4   7      236.18      233.02     12.03 o 
   0   4   7      861.35      884.54     27.14 o 
   1   4   7       49.99       58.41      7.28 o 
   2   4   7       97.25      107.59     15.12 o 
   3   4   7       26.55       34.71     10.84 o 
   4   4   7      155.31      192.65     21.37 o 
   5   4   7       70.29      106.79     18.10 o 
  -7   5   7      143.71      144.16     17.42 o 
  -6   5   7       19.88       12.82      8.75 o 
  -5   5   7      327.93      295.72     15.50 o 
  -4   5   7      282.91      282.13     13.92 o 
  -3   5   7        3.87        9.68      4.71 o 
  -2   5   7      255.14      243.51     13.42 o 
  -1   5   7      804.67      762.80     24.57 o 
   0   5   7      126.34      119.79      9.35 o 
   1   5   7       12.58       13.80      5.04 o 
   2   5   7      381.03      410.10     27.17 o 
   3   5   7      218.50      253.08     21.08 o 
   4   5   7        0.72       13.10      9.19 o 
   5   5   7       32.52       37.65     12.78 o 
  -8   6   7       13.45        7.01      9.15 o 
  -7   6   7      178.41      167.18     19.11 o 
  -6   6   7      428.13      372.37     25.72 o 
  -5   6   7      222.29      229.33     21.06 o 
  -4   6   7      154.98      140.05     10.64 o 
  -3   6   7      591.15      595.08     21.18 o 
  -2   6   7      369.56      382.10     17.07 o 
  -1   6   7       53.84       46.80      6.86 o 
   0   6   7      315.78      317.33     17.92 o 
   1   6   7      516.00      533.17     30.64 o 
   2   6   7      183.40      177.54     19.15 o 
   3   6   7       47.14       51.84     12.74 o 
   4   6   7      143.34      195.76     22.82 o 
   5   6   7       43.64       48.38     13.83 o 
  -8   7   7      133.85      140.57     19.35 o 
  -7   7   7      151.42      173.42     20.08 o 
  -6   7   7       22.19       23.22     10.24 o 
  -5   7   7      289.15      306.90     16.89 o 
  -4   7   7      317.01      293.11     14.33 o 
  -3   7   7       28.52       35.98      6.32 o 
  -2   7   7      205.57      206.81     11.79 o 
  -1   7   7      212.31      199.91     11.47 o 
   0   7   7      413.36      427.31     26.73 o 
   1   7   7       47.36       60.39     12.46 o 
   2   7   7      139.28      150.77     18.30 o 
   3   7   7      185.66      194.99     21.73 o 
   4   7   7        2.21       15.28      9.84 o 
   5   7   7       32.65       44.46     13.26 o 
  -7   8   7      100.26      107.35     17.25 o 
  -6   8   7      202.53      175.44     20.24 o 
  -5   8   7       92.60      101.67     16.49 o 
  -4   8   7      103.64      116.45     10.12 o 
  -3   8   7      436.05      387.36     16.60 o 
  -2   8   7      352.03      343.90     15.26 o 
  -1   8   7      109.68      100.68      9.20 o 
   0   8   7      325.19      306.09     22.98 o 
   1   8   7      330.54      306.01     23.95 o 
   2   8   7      115.17      118.44     17.25 o 
   3   8   7      124.08      141.82     19.43 o 
   4   8   7      135.34      149.96     20.52 o 
  -7   9   7       42.86       27.98     11.29 o 
  -6   9   7       12.05       15.36     10.56 o 
  -5   9   7      114.99      116.26     17.66 o 
  -4   9   7      264.37      234.35     13.43 o 
  -3   9   7       42.29       48.51      7.28 o 
  -2   9   7      137.21      147.21     10.88 o 
  -1   9   7      253.57      258.93     22.25 o 
   0   9   7      192.21      201.68     20.44 o 
   1   9   7       19.23       27.78     10.60 o 
   2   9   7      196.89      213.98     22.62 o 
   3   9   7      318.07      329.55     27.37 o 
   4   9   7       12.31       40.59     12.01 o 
  -6  10   7       99.70       97.07     17.70 o 
  -5  10   7       25.42       32.73     13.87 o 
  -4  10   7        0.55        3.52      7.48 o 
  -3  10   7      225.72      219.19     19.33 o 
  -2  10   7      270.60      234.09     21.61 o 
  -1  10   7        5.89        8.30      9.92 o 
   0  10   7      145.00      163.35     19.43 o 
   1  10   7      323.11      325.68     25.68 o 
   2  10   7       50.38       52.04     13.18 o 
   3  10   7       14.69       31.85     11.45 o 
  -6  11   7       11.28        1.01      9.76 o 
  -5  11   7      106.24      115.05     19.11 o 
  -4  11   7      112.53      101.10      9.89 o 
  -3  11   7       80.84       77.36     15.92 o 
  -2  11   7       49.13       53.09     13.71 o 
  -1  11   7      205.53      197.25     21.81 o 
   0  11   7      211.79      185.80     21.08 o 
   1  11   7        3.31       16.89      9.88 o 
   2  11   7       60.22       67.40     14.67 o 
   3  11   7       68.81       66.56     14.88 o 
  -5  12   7       68.93      102.68     19.27 o 
  -4  12   7       62.33       60.70      8.24 o 
  -3  12   7      142.76      181.16     22.13 o 
  -2  12   7      147.74      110.42     18.10 o 
  -1  12   7       30.10       16.21     10.68 o 
   0  12   7       46.82       58.90     14.19 o 
   1  12   7      121.01      147.34     20.36 o 
   2  12   7       34.79       29.75     10.48 o 
  -4  13   7      103.93      118.16     19.35 o 
  -3  13   7       33.83       41.56     13.75 o 
  -2  13   7       45.29       55.39     14.43 o 
  -1  13   7      141.54      187.70     22.58 o 
   0  13   7       81.91       86.11     15.88 o 
   1  13   7        9.03        8.18      8.95 o 
  -3  14   7       87.96      117.79     20.12 o 
  -2  14   7       77.46       88.73     17.98 o 
  -1  14   7       13.53       26.93     11.33 o 
   0  14   7       61.49       64.42     15.12 o 
  -2 -13   8       88.06      101.90     11.18 o 
  -1 -13   8       99.98       89.21     14.75 o 
  -4 -12   8       13.73        9.72      7.66 o 
  -3 -12   8      155.95      148.15     18.99 o 
  -2 -12   8       32.80       48.36      8.11 o 
  -1 -12   8       24.03       23.18      9.23 o 
   0 -12   8      118.56      141.98     17.94 o 
   1 -12   8       93.01      137.79     18.95 o 
  -5 -11   8       66.97       73.25     14.67 o 
  -4 -11   8      201.50      172.22     20.48 o 
  -3 -11   8       11.79       11.67      5.44 o 
  -2 -11   8      142.84      150.96     13.65 o 
  -1 -11   8      180.85      193.10     19.63 o 
   0 -11   8       13.71       18.66      9.27 o 
   1 -11   8       35.76       65.39     13.50 o 
  -5 -10   8       11.51       14.39      6.97 o 
  -4 -10   8      174.70      165.64     13.12 o 
  -3 -10   8      239.16      233.26     14.10 o 
  -2 -10   8       74.31       75.97      9.47 o 
  -1 -10   8       43.89       55.63      8.37 o 
   0 -10   8      179.87      188.06     19.71 o 
   1 -10   8       69.88       77.28     14.19 o 
   2 -10   8       33.78       40.88     11.69 o 
  -6  -9   8       15.07       22.29      9.80 o 
  -5  -9   8      156.46      146.01     17.21 o 
  -4  -9   8      407.83      400.91     25.84 o 
  -3  -9   8       28.59       34.31     11.45 o 
  -2  -9   8      366.13      339.75     23.87 o 
  -1  -9   8      267.49      288.92     22.70 o 
   0  -9   8       29.37       44.63     12.42 o 
   1  -9   8      124.17      147.87     18.22 o 
   2  -9   8       95.83      103.20     16.25 o 
  -5  -8   8      111.02      124.89     16.21 o 
  -4  -8   8      301.36      259.09     20.48 o 
  -3  -8   8      399.01      387.60     24.95 o 
  -2  -8   8      182.94      197.77     19.11 o 
  -1  -8   8       28.10       28.50     10.20 o 
   0  -8   8      384.06      330.04     24.07 o 
   1  -8   8      139.99      158.59     18.38 o 
   2  -8   8       19.72       25.24      8.06 o 
   3  -8   8      115.15      150.33     18.99 o 
  -6  -7   8        8.72        4.92      9.80 o 
  -5  -7   8      170.14      172.70     18.14 o 
  -4  -7   8      219.84      212.49     19.51 o 
  -3  -7   8       69.94       94.21     14.67 o 
  -2  -7   8      251.77      229.54     19.83 o 
  -1  -7   8      277.82      255.78     20.28 o 
   0  -7   8       11.99       15.08      9.03 o 
   1  -7   8       89.17       97.88     15.84 o 
   2  -7   8       88.98      105.05     15.08 o 
   3  -7   8        0.49        7.46      7.05 o 
  -7  -6   8      120.61      101.95     16.69 o 
  -6  -6   8      223.15      247.96     21.49 o 
  -5  -6   8       58.27       56.80     12.98 o 
  -4  -6   8       78.28       86.91     14.59 o 
  -3  -6   8      433.12      425.62     25.84 o 
  -2  -6   8      208.02      223.57     19.91 o 
  -1  -6   8      139.31      158.95     17.33 o 
   0  -6   8      395.57      401.55     25.84 o 
   1  -6   8      178.24      168.10     17.66 o 
   2  -6   8       12.87       16.73      7.46 o 
   3  -6   8      103.88      123.48     16.33 o 
   4  -6   8       57.35       70.14     12.90 o 
  -7  -5   8       49.07       46.60     13.42 o 
  -6  -5   8       26.56       29.35     12.30 o 
  -5  -5   8      480.87      459.04     28.58 o 
  -4  -5   8      288.94      285.09     21.41 o 
  -3  -5   8       17.35       26.24      9.80 o 
  -2  -5   8      382.14      347.53     22.98 o 
  -1  -5   8      743.36      686.56     34.10 o 
   0  -5   8       94.24      108.56     14.63 o 
   1  -5   8       85.69      111.22     15.40 o 
   2  -5   8      185.40      216.03     17.94 o 
   3  -5   8       37.06       55.23     11.13 o 
   4  -5   8        2.90       16.57      7.94 o 
  -8  -4   8        9.63       13.02      9.68 o 
  -7  -4   8      119.58      108.32     17.05 o 
  -6  -4   8      262.91      266.79     22.29 o 
  -5  -4   8      116.16      113.40     16.45 o 
  -4  -4   8      128.24      123.03     15.68 o 
  -3  -4   8      497.95      459.80     26.85 o 
  -2  -4   8      253.54      232.28     18.75 o 
  -1  -4   8       26.47       24.59      9.43 o 
   0  -4   8      209.23      219.78     17.86 o 
   1  -4   8      532.35      495.80     28.34 o 
   2  -4   8        5.63       11.33      6.53 o 
   3  -4   8       36.02       51.76     10.52 o 
   4  -4   8      100.19      113.24     15.32 o 
  -8  -3   8      155.72      216.60     22.74 o 
  -7  -3   8       55.27       81.79     15.96 o 
  -6  -3   8        1.48       11.93      9.47 o 
  -5  -3   8      390.84      427.59     27.82 o 
  -4  -3   8      380.51      348.86     24.07 o 
  -3  -3   8       16.15       15.12      8.55 o 
  -2  -3   8      191.18      195.92     18.38 o 
  -1  -3   8      435.42      399.82     23.87 o 
   0  -3   8       61.80       69.46     11.97 o 
   1  -3   8       33.50       41.08      9.80 o 
   2  -3   8      402.03      429.69     26.08 o 
   3  -3   8      172.43      192.90     18.38 o 
   4  -3   8       13.95       27.13      8.30 o 
  -8  -2   8        0.11        4.51     10.04 o 
  -7  -2   8       92.20       99.73     16.57 o 
  -6  -2   8      108.23      131.42     18.18 o 
  -5  -2   8       27.10       28.22     10.64 o 
  -4  -2   8       55.24       46.00     12.01 o 
  -3  -2   8      294.43      314.52     22.21 o 
  -2  -2   8      218.86      235.06     17.86 o 
  -1  -2   8       56.01       62.93     11.33 o 
   0  -2   8      343.24      344.59     21.93 o 
   1  -2   8      112.88      113.72     14.31 o 
   2  -2   8        6.34       16.69      7.54 o 
   3  -2   8      119.69      121.06     14.84 o 
   4  -2   8      109.50      162.22     16.97 o 
  -8  -1   8      153.61      191.08     22.70 o 
  -7  -1   8       32.23       47.49     12.74 o 
  -6  -1   8      113.16      135.69     17.94 o 
  -5  -1   8      411.15      389.86     26.04 o 
  -4  -1   8      212.51      223.90     19.03 o 
  -3  -1   8       62.65       44.26     10.36 o 
  -2  -1   8      174.94      165.52     16.25 o 
  -1  -1   8      495.71      469.36     26.00 o 
   0  -1   8      171.21      194.75     17.66 o 
   1  -1   8       76.30       74.38     12.01 o 
   2  -1   8      390.06      411.43     24.67 o 
   3  -1   8      108.06      115.86     14.39 o 
   4  -1   8       27.40       41.72      9.07 o 
  -8   0   8       16.41       17.29     10.36 o 
  -7   0   8      307.58      314.92     25.24 o 
  -6   0   8      249.31      242.68     20.88 o 
  -5   0   8       18.40       21.16      9.72 o 
  -4   0   8      136.06      136.38     16.17 o 
  -3   0   8      250.45      234.38     18.14 o 
  -2   0   8      491.09      492.78     26.81 o 
  -1   0   8       11.33        3.91      6.01 o 
   0   0   8      628.26      686.88     33.02 o 
   1   0   8      410.68      416.67     24.35 o 
   2   0   8       64.95       96.67     13.54 o 
   3   0   8      130.38      145.93     15.68 o 
  -8   1   8      148.13      193.42     22.86 o 
  -7   1   8       32.89       77.60     15.28 o 
  -6   1   8      119.77      136.78     18.06 o 
  -5   1   8      422.81      420.94     26.85 o 
  -4   1   8      208.49      234.05     18.34 o 
  -3   1   8       62.49       63.61     11.37 o 
  -2   1   8      183.92      172.09     16.37 o 
  -1   1   8      499.10      502.78     26.85 o 
   0   1   8      181.24      213.01     16.57 o 
   1   1   8       84.00       88.73     12.26 o 
   2   1   8      394.43      417.11     24.51 o 
   3   1   8      104.65      112.55     13.67 o 
  -8   2   8        0.11       10.52      9.43 o 
  -7   2   8       96.44       87.32     15.40 o 
  -6   2   8      107.12      135.25     17.42 o 
  -5   2   8       30.08       38.06      9.68 o 
  -4   2   8       60.20       69.06     12.05 o 
  -3   2   8      296.84      270.01     19.63 o 
  -2   2   8      224.50      234.30     18.14 o 
  -1   2   8       60.75       52.49     10.44 o 
   0   2   8      375.02      378.78     22.74 o 
   1   2   8      106.62      132.27     14.19 o 
   2   2   8        7.44       19.51      7.78 o 
  -8   3   8      155.46      213.45     23.78 o 
  -7   3   8       58.28       65.87     13.50 o 
  -6   3   8        2.24        0.00      6.89 o 
  -5   3   8      384.88      394.01     24.95 o 
  -4   3   8      382.88      386.72     23.74 o 
  -3   3   8       14.80       25.28      7.98 o 
  -2   3   8      195.93      178.95     15.68 o 
  -1   3   8      438.75      453.03     25.11 o 
   0   3   8       51.50       55.43     10.40 o 
   1   3   8       41.95       59.70     10.36 o 
   2   3   8      404.04      428.20     24.11 o 
   3   3   8      170.22      208.01     20.16 o 
   4   3   8       14.72       36.32     12.62 o 
  -7   4   8      108.82      117.95     17.13 o 
  -6   4   8      251.80      261.14     20.04 o 
  -5   4   8      122.43      104.49     13.99 o 
  -4   4   8      126.88      129.24     14.75 o 
  -3   4   8      504.67      502.70     27.29 o 
  -2   4   8      255.27      266.26     18.91 o 
  -1   4   8       25.93       21.00      7.74 o 
   0   4   8      199.98      227.79     12.61 o 
   1   4   8      506.01      549.14     20.72 o 
   2   4   8        4.71        7.90      8.59 o 
   3   4   8       33.40       49.95     13.18 o 
   4   4   8       95.44      112.31     17.94 o 
  -7   5   8       54.84       66.07     12.34 o 
  -6   5   8       21.03       31.56      8.71 o 
  -5   5   8      497.63      489.80     27.65 o 
  -4   5   8      296.36      282.31     20.12 o 
  -3   5   8       18.72       28.74      8.39 o 
  -2   5   8      395.42      394.48     17.04 o 
  -1   5   8      752.63      742.15     24.99 o 
   0   5   8       99.48      135.23     10.73 o 
   1   5   8       81.18       95.86     14.75 o 
   2   5   8      189.20      197.93     20.48 o 
   3   5   8       38.67       62.93     14.96 o 
   4   5   8        3.06        4.31      9.43 o 
  -7   6   8      117.25      122.99     16.61 o 
  -6   6   8      221.13      239.94     18.79 o 
  -5   6   8       61.33       69.50     11.57 o 
  -4   6   8       75.89       73.21     15.26 o 
  -3   6   8      438.05      423.96     24.77 o 
  -2   6   8      208.31      216.01     15.00 o 
  -1   6   8      144.39      150.61     11.16 o 
   0   6   8      379.84      421.83     27.53 o 
   1   6   8      175.86      212.04     19.83 o 
   2   6   8       13.76       14.15      9.39 o 
   3   6   8      101.38      115.74     17.98 o 
   4   6   8       51.63       76.19     15.36 o 
  -7   7   8       50.05       62.44     12.50 o 
  -6   7   8        6.88       14.47      6.69 o 
  -5   7   8      181.14      189.89     12.66 o 
  -4   7   8      215.46      233.58     13.62 o 
  -3   7   8       66.96       68.04      8.63 o 
  -2   7   8      234.46      241.51     13.55 o 
  -1   7   8      280.71      284.37     14.55 o 
   0   7   8       12.00       24.07      9.96 o 
   1   7   8       93.34      114.21     17.17 o 
   2   7   8       89.84       80.50     15.84 o 
   3   7   8        0.37       16.41     10.24 o 
  -6   8   8      249.39      264.26     15.25 o 
  -5   8   8      113.33      107.76     10.86 o 
  -4   8   8      301.22      280.34     18.85 o 
  -3   8   8      388.90      362.88     33.96 o 
  -2   8   8      183.51      199.76     12.87 o 
  -1   8   8       30.84       16.00      9.92 o 
   0   8   8      380.33      365.55     26.77 o 
   1   8   8      138.85      146.42     18.62 o 
   2   8   8       21.39       31.48     11.69 o 
   3   8   8      114.37      141.70     19.79 o 
  -6   9   8       15.96       28.12      7.05 o 
  -5   9   8      153.49      183.51     12.89 o 
  -4   9   8      379.31      374.82     17.76 o 
  -3   9   8       30.54       23.53      6.67 o 
  -2   9   8      375.92      399.66     28.94 o 
  -1   9   8      271.30      311.86     25.20 o 
   0   9   8       32.61       27.13     10.72 o 
   1   9   8      122.47      164.68     20.36 o 
   2   9   8       97.25      100.66     16.93 o 
   3   9   8       29.51       48.13     13.59 o 
  -6  10   8       87.65       90.12     13.95 o 
  -5  10   8       10.19       15.40      7.22 o 
  -4  10   8      193.42      188.91     12.73 o 
  -3  10   8      233.23      247.61     14.39 o 
  -2  10   8       76.06       76.23     16.21 o 
  -1  10   8       44.69       57.24     13.91 o 
   0  10   8      183.88      200.35     21.61 o 
   1  10   8       72.59       97.84     17.05 o 
   2  10   8       32.70       29.59     11.21 o 
  -5  11   8       61.31       78.40      9.84 o 
  -4  11   8      202.82      203.17     13.47 o 
  -3  11   8       11.42       29.83     12.38 o 
  -2  11   8      136.50      122.63     18.99 o 
  -1  11   8      173.71      186.89     21.73 o 
   0  11   8       14.26       26.69     11.01 o 
   1  11   8       34.17       49.38     14.03 o 
  -4  12   8       11.93       11.29     10.36 o 
  -3  12   8      144.45      160.56     21.65 o 
  -2  12   8       32.49       34.27     12.66 o 
  -1  12   8       23.02       39.59     11.97 o 
   0  12   8      112.45      132.75     19.11 o 
   1  12   8       89.05      109.17     18.02 o 
  -2  13   8       83.10      110.98     19.19 o 
  -1  13   8      100.22       88.73     16.57 o 
  -2 -11   9       64.47       69.97      9.52 o 
  -4 -10   9      120.61      125.15     13.20 o 
  -3 -10   9       48.60       60.33      8.73 o 
  -2 -10   9       28.61       25.21      9.43 o 
  -1 -10   9       19.82       40.43     10.52 o 
   0 -10   9       68.30       66.31     13.71 o 
  -5  -9   9       57.49       79.66     14.47 o 
  -4  -9   9       20.69       23.38      9.92 o 
  -3  -9   9        3.84       14.47      9.15 o 
  -2  -9   9       44.32       41.28     12.17 o 
  -1  -9   9       88.74       90.14     14.75 o 
   0  -9   9        7.25       17.82      9.03 o 
   1  -9   9       14.89        7.30      8.18 o 
  -5  -8   9        4.35       14.31      9.39 o 
  -4  -8   9      101.68      110.38     16.41 o 
  -3  -8   9       97.20      114.21     16.57 o 
  -2  -8   9       36.62       33.62     11.13 o 
  -1  -8   9       26.71       29.03     10.92 o 
   0  -8   9      111.44      134.64     17.86 o 
   1  -8   9       69.86       77.36     14.43 o 
  -6  -7   9       54.55       63.57     13.63 o 
  -5  -7   9       73.36       73.45     14.31 o 
  -4  -7   9       10.72       15.36     10.36 o 
  -3  -7   9       45.67       45.63     12.21 o 
  -2  -7   9      109.06      102.96     15.96 o 
  -1  -7   9       53.78       54.46     13.71 o 
   0  -7   9       21.25       21.00      9.76 o 
   1  -7   9       80.60      101.99     15.76 o 
   2  -7   9       81.53      102.19     15.80 o 
  -6  -6   9       66.25       68.01     14.15 o 
  -5  -6   9        2.92        7.38      9.92 o 
  -4  -6   9       72.41       76.67     15.20 o 
  -3  -6   9      214.32      221.64     21.24 o 
  -2  -6   9       42.11       32.77     11.25 o 
  -1  -6   9      186.37      182.41     19.63 o 
   0  -6   9      157.30      163.55     18.79 o 
   1  -6   9      103.54      124.89     16.69 o 
   2  -6   9       28.46       52.12     11.73 o 
  -6  -5   9       62.69       72.48     15.56 o 
  -5  -5   9      170.15      159.72     19.39 o 
  -4  -5   9      104.95       88.53     15.12 o 
  -3  -5   9       34.17       35.80     11.17 o 
  -2  -5   9      175.80      179.35     19.15 o 
  -1  -5   9      197.39      208.46     20.44 o 
   0  -5   9       85.10       69.02     12.86 o 
   1  -5   9      108.63      119.57     15.96 o 
   2  -5   9      118.92      112.83     16.08 o 
   3  -5   9       17.55       47.89     11.85 o 
  -7  -4   9       95.52       87.68     16.49 o 
  -6  -4   9      161.35      151.41     19.67 o 
  -5  -4   9        4.98        5.40      9.59 o 
  -4  -4   9      139.67      133.60     17.78 o 
  -3  -4   9      364.37      368.94     25.76 o 
  -2  -4   9       65.32       77.48     14.47 o 
  -1  -4   9       95.47      110.58     15.40 o 
   0  -4   9      326.08      304.00     21.97 o 
   1  -4   9      106.42      122.07     16.08 o 
   2  -4   9       18.74       40.59     10.32 o 
   3  -4   9       53.69       52.89     11.97 o 
  -7  -3   9       49.66       62.00     14.19 o 
  -6  -3   9       31.53       18.42     11.05 o 
  -5  -3   9      203.51      207.09     21.81 o 
  -4  -3   9      212.92      214.62     20.96 o 
  -3  -3   9       20.59       18.50      9.31 o 
  -2  -3   9      416.32      409.21     25.76 o 
  -1  -3   9      305.37      292.14     21.33 o 
   0  -3   9       17.84       35.84      9.76 o 
   1  -3   9      235.96      236.03     19.43 o 
   2  -3   9      211.27      230.47     19.71 o 
   3  -3   9        5.61       20.92      8.59 o 
  -7  -2   9        6.65        8.30      9.15 o 
  -6  -2   9      150.93      189.87     21.93 o 
  -5  -2   9        0.59        0.00      8.83 o 
  -4  -2   9      243.44      218.45     21.81 o 
  -3  -2   9      285.78      272.03     21.57 o 
  -2  -2   9       59.07       74.34     12.86 o 
  -1  -2   9      227.30      234.01     19.43 o 
   0  -2   9      150.77      179.47     17.82 o 
   1  -2   9       59.25       81.27     13.38 o 
   2  -2   9       56.89       91.71     13.99 o 
   3  -2   9      134.89      170.00     18.34 o 
  -7  -1   9       20.60       36.44     11.77 o 
  -6  -1   9       37.59       58.25     14.23 o 
  -5  -1   9      299.92      307.34     25.03 o 
  -4  -1   9      175.64      134.93     17.94 o 
  -3  -1   9       24.46       28.70      8.99 o 
  -2  -1   9      445.05      395.75     24.95 o 
  -1  -1   9      377.59      361.44     23.58 o 
   0  -1   9       36.26       45.07     10.72 o 
   1  -1   9      268.84      288.72     20.92 o 
   2  -1   9      102.23      128.07     15.92 o 
   3  -1   9        3.85        8.34      6.37 o 
  -7   0   9      100.50      110.01     18.02 o 
  -6   0   9      172.97      195.11     21.81 o 
  -5   0   9       73.56       76.71     15.32 o 
  -4   0   9       96.27      102.03     15.32 o 
  -3   0   9      527.91      503.62     29.51 o 
  -2   0   9      135.75      137.79     16.33 o 
  -1   0   9      361.41      344.59     22.94 o 
   0   0   9      215.94      195.64     17.13 o 
   1   0   9       70.61       68.73     12.30 o 
   2   0   9        0.97        8.51      7.01 o 
   3   0   9       33.07       43.26      9.84 o 
  -7   1   9       17.37       20.60     10.40 o 
  -6   1   9       43.00       54.06     13.59 o 
  -5   1   9      308.16      338.46     24.83 o 
  -4   1   9      175.30      202.53     20.08 o 
  -3   1   9       21.24       10.04      7.74 o 
  -2   1   9      434.93      436.87     26.61 o 
  -1   1   9      379.72      375.51     23.95 o 
   0   1   9       38.19       35.48     10.12 o 
   1   1   9      269.71      308.27     21.37 o 
   2   1   9      103.16      112.75     14.55 o 
  -7   2   9        7.19        0.00      7.78 o 
  -6   2   9      142.52      134.85     18.38 o 
  -5   2   9        0.57        5.56      6.21 o 
  -4   2   9      237.43      236.55     19.75 o 
  -3   2   9      277.61      287.15     21.33 o 
  -2   2   9       58.16       81.47     13.18 o 
  -1   2   9      231.60      234.50     18.58 o 
   0   2   9      131.29      116.10     14.79 o 
   1   2   9       60.05       83.53     12.74 o 
   2   2   9       56.40       58.41     11.61 o 
  -7   3   9       47.57       53.94     12.98 o 
  -6   3   9       30.48       56.16     12.01 o 
  -5   3   9      197.76      209.38     20.28 o 
  -4   3   9      197.00      194.10     19.39 o 
  -3   3   9       23.77       19.47      8.34 o 
  -2   3   9      413.67      428.80     26.12 o 
  -1   3   9      299.86      317.02     21.73 o 
   0   3   9       16.25       22.94      8.34 o 
   1   3   9      237.16      246.43     18.95 o 
  -7   4   9       95.43       87.56     16.04 o 
  -6   4   9      160.92      136.22     17.62 o 
  -5   4   9        4.84       23.34      8.71 o 
  -4   4   9      144.39      156.82     17.70 o 
  -3   4   9      341.65      365.43     24.15 o 
  -2   4   9       60.17       72.97     12.62 o 
  -1   4   9       91.40       98.81     13.46 o 
   0   4   9      314.49      370.63     23.22 o 
  -6   5   9       68.02       89.78     14.51 o 
  -5   5   9      178.04      205.15     17.86 o 
  -4   5   9      101.33      142.79     16.81 o 
  -3   5   9       28.91       20.60      7.94 o 
  -2   5   9      173.86      155.32     16.81 o 
  -1   5   9      207.22      208.01     17.17 o 
   0   5   9       83.17      112.92     14.03 o 
  -6   6   9       65.67       66.88     13.10 o 
  -5   6   9        3.52       10.80      6.73 o 
  -4   6   9       70.87       66.31     12.21 o 
  -3   6   9      212.26      181.08     17.70 o 
  -2   6   9       41.71       39.75      9.84 o 
  -1   6   9      177.38      193.02     17.90 o 
  -6   7   9       57.59       61.03     12.70 o 
  -5   7   9       81.84       86.71     14.39 o 
  -4   7   9        8.77        5.44      6.97 o 
  -3   7   9       43.47       50.47     11.25 o 
  -2   7   9      107.58      109.49     14.27 o 
   1   7   9       81.10      103.16     16.93 o 
   2   7   9       85.11      125.73     18.83 o 
  -5   8   9        4.79        0.00      6.29 o 
  -4   8   9       98.87      107.92     14.63 o 
  -3   8   9      101.02       93.32     13.95 o 
  -2   8   9       32.30       42.97     12.82 o 
  -1   8   9       29.33       42.37     11.73 o 
   0   8   9      113.08      125.41     18.18 o 
   1   8   9       70.22       68.41     15.28 o 
  -5   9   9       54.77       85.14     13.59 o 
  -4   9   9       15.75       30.19      8.63 o 
  -3   9   9        2.97       12.61      8.57 o 
  -2   9   9       47.19       73.89     14.92 o 
  -1   9   9       83.60      115.37     17.46 o 
   0   9   9        5.67       27.17     11.89 o 
   1   9   9       11.80       27.25     10.52 o 
  -4  10   9      120.59      130.68     12.12 o 
  -3  10   9       49.65       60.39     15.00 o 
  -2  10   9       28.63       42.77     12.38 o 
  -1  10   9       21.05       28.30     11.13 o 
   0  10   9       66.74       81.35     15.08 o 
  -2  11   9       66.41       80.67     15.44 o 
  -3  -8  10       96.54      133.27     17.82 o 
  -2  -8  10        1.49        5.76      8.83 o 
  -4  -7  10       31.69       23.38     10.52 o 
  -3  -7  10       56.96       56.56     13.14 o 
  -2  -7  10      141.21      161.13     19.07 o 
  -1  -7  10       48.59       51.00     12.54 o 
  -5  -6  10       14.70       24.67     10.60 o 
  -4  -6  10      137.13      129.40     18.30 o 
  -3  -6  10      163.55      185.12     20.56 o 
  -2  -6  10        4.59       11.69      8.39 o 
  -1  -6  10       79.37      100.98     16.57 o 
   0  -6  10      130.27      158.71     19.67 o 
  -5  -5  10      108.89      138.47     19.07 o 
  -4  -5  10       32.57       35.11     11.73 o 
  -3  -5  10       46.50       63.21     14.27 o 
  -2  -5  10      114.07      110.58     16.53 o 
  -1  -5  10       36.71       57.32     12.30 o 
   0  -5  10        5.13        2.86      8.39 o 
   1  -5  10       81.86       85.62     15.68 o 
  -5  -4  10       22.77       26.69     11.77 o 
  -4  -4  10      101.39      122.99     17.82 o 
  -3  -4  10       83.29      101.51     16.45 o 
  -2  -4  10        6.51        8.47      9.11 o 
  -1  -4  10       81.89      101.59     15.04 o 
   0  -4  10       88.18      119.49     17.01 o 
   1  -4  10        6.89       11.65      8.71 o 
  -6  -3  10      141.63      172.70     22.33 o 
  -5  -3  10       58.58       73.57     15.84 o 
  -4  -3  10       17.99       14.59      9.55 o 
  -3  -3  10       27.37       39.26     11.81 o 
  -2  -3  10      169.44      163.19     18.34 o 
  -1  -3  10      102.43      126.30     16.49 o 
   0  -3  10        0.00        0.00      6.09 o 
   1  -3  10       70.18       83.65     14.31 o 
  -6  -2  10       17.13       17.54     10.60 o 
  -5  -2  10       60.10       53.49     14.35 o 
  -4  -2  10       96.58      101.63     17.54 o 
  -3  -2  10       76.12       93.24     14.88 o 
  -2  -2  10        5.18       15.72      7.86 o 
  -1  -2  10       57.08       79.38     13.42 o 
   0  -2  10      126.77      158.47     18.10 o 
   1  -2  10       35.78       45.55     11.65 o 
  -6  -1  10      195.50      226.11     24.39 o 
  -5  -1  10       74.11      105.82     17.82 o 
  -4  -1  10        7.00       10.08      8.06 o 
  -3  -1  10       38.49       46.84     11.05 o 
  -2  -1  10       57.97       52.33     11.65 o 
  -1  -1  10       55.60       65.02     12.54 o 
   0  -1  10       25.86       24.67      8.55 o 
   1  -1  10       85.79       79.58     13.54 o 
   2  -1  10       67.65       65.55     12.90 o 
  -6   0  10       10.04       10.68     10.24 o 
  -5   0  10       17.82       28.74     11.89 o 
  -4   0  10       27.35       29.59     10.84 o 
  -3   0  10       26.90       27.78      9.35 o 
  -2   0  10        0.10        7.30      6.77 o 
  -1   0  10       16.25       32.45      9.92 o 
   0   0  10        0.40        5.20      7.38 o 
   1   0  10       22.93       43.34     10.97 o 
   2   0  10        0.06        7.86      8.39 o 
  -6   1  10      191.47      214.38     23.58 o 
  -5   1  10       75.85      111.42     17.46 o 
  -4   1  10        8.22       22.74      9.27 o 
  -3   1  10       38.73       52.29     11.77 o 
  -2   1  10       55.00       48.54     11.05 o 
  -1   1  10       45.62       51.72     11.25 o 
   0   1  10       25.95       29.79      9.39 o 
   1   1  10       89.30      108.84     15.64 o 
   2   1  10       65.86       60.83     11.89 o 
  -6   2  10       20.04       49.62     13.14 o 
  -5   2  10       58.63       75.10     14.67 o 
  -4   2  10       92.44       94.33     15.52 o 
  -3   2  10       81.39       69.54     13.22 o 
  -2   2  10        5.13        8.02      7.54 o 
  -1   2  10       58.43       58.09     12.26 o 
   0   2  10      116.98      130.89     15.80 o 
   1   2  10       33.96       47.33     11.09 o 
  -5   3  10       61.55       64.46     13.22 o 
  -4   3  10       21.01       23.87      8.39 o 
  -3   3  10       30.15       28.38     10.08 o 
  -2   3  10      179.91      163.51     18.06 o 
  -1   3  10      104.36       98.32     14.35 o 
   0   3  10        0.09        5.85      6.93 o 
  -5   4  10       21.77       22.94     10.32 o 
  -4   4  10       96.52       85.70     14.67 o 
  -3   4  10       87.84      113.44     16.21 o 
  -2   4  10        7.40       11.45      7.82 o 
  -1   4  10       90.43      105.98     14.84 o 
   0   4  10       93.17      122.31     15.72 o 
  -5   5  10      113.13      123.60     18.30 o 
  -4   5  10       32.70       28.10      9.23 o 
  -3   5  10       42.82       51.96     11.25 o 
  -2   5  10      124.75      127.02     16.08 o 
  -1   5  10       40.12       56.64     11.61 o 
  -5   6  10       13.61       19.15      9.39 o 
  -4   6  10      141.01      124.04     17.29 o 
  -3   6  10      174.40      239.66     20.48 o 
  -2   6  10        4.31       20.20      8.87 o 
  -4   7  10       33.27       46.40     11.29 o 
  -3   7  10       60.24       72.72     13.75 o 
  -2   7  10      145.54      142.18     16.97 o 
  -3   8  10       99.95      120.49     16.53 o 
  -2  -2  11       39.95       35.60     11.61 o 
  -3  -1  11       88.21       93.08     16.77 o 
  -2  -1  11      147.46      174.51     20.32 o 
  -1  -1  11       31.51       42.29     11.73 o 
  -3   0  11       67.48       79.05     15.56 o 
  -2   0  11       24.69        9.39      9.35 o 
  -1   0  11       17.28       34.39     11.13 o 
  -3   1  11       90.89       91.91     15.80 o 
  -2   1  11      143.35      137.06     18.30 o 
  -1   1  11       33.54       46.72     12.86 o 
  -3   2  11       59.83       76.07     15.36 o 
  -2   2  11       40.09       51.80     13.14 o 
                                                 
